# Supplementary material for: Venus flytraps' metabolome analysis discloses the metabolic fate of prey animal foodstock
Source: Plant J. 2025 Aug 4;123(3):e70391. doi: 10.1111/tpj.70391 (PMC12321085; doi:10.1111/tpj.70391)
Supplement: Supplementary file 2 — Table S1. Dataset for insect feeding experiment. Table containing metabolite levels measured in insect‐treated and COR‐treated traps and petioles at different timepoints after feeding (1, 3, and 6 days). Values represent normalized metabolite levels (by internal standard and weight), in arbitrary units. [file TPJ-123-0-s002.xlsx]

## Sheet: Sheet1
Table S1- Dataset for insect feeding experiment
		TRAP_control 0h	TRAP_control 0h	TRAP_control 0h	TRAP_control 0h	TRAP_control 0h	TRAP_control 0h	AVG TRAP_control 0h	SD TRAP_control 0h	SE TRAP_control 0h	TRAP_control 6d	TRAP_control 6d	TRAP_control 6d	TRAP_control 6d	TRAP_control 6d	TRAP_control 6d	AVG TRAP_control 6d	SD TRAP_control 6d	SE TRAP_control 6d	TRAP_COR 1d	TRAP_COR 1d	TRAP_COR 1d	TRAP_COR 1d	TRAP_COR 1d	TRAP_COR 1d	AVG TRAP_COR 1d	SD TRAP_COR 1d	SE TRAP_COR 1d	TRAP_COR 3d	TRAP_COR 3d	TRAP_COR 3d	TRAP_COR 3d	TRAP_COR 3d	TRAP_COR 3d	AVG TRAP_COR 3d	SD TRAP_COR 3d	SE TRAP_COR 3d	TRAP_COR 6d	TRAP_COR 6d	TRAP_COR 6d	TRAP_COR 6d	TRAP_COR 6d	TRAP_COR 6d	AVG TRAP_COR 6d	SD TRAP_COR 6d	SE TRAP_COR 6d	TRAP_MECHANO 1d	TRAP_MECHANO 1d	TRAP_MECHANO 1d
Amino acids	Alanine	636.891	299.44	236.52	292.327	65.2774	121.359	275.302	200.465	81.8396	702.458	1265.23	389.095	773.569	2018.08	1136.28	1047.45	570.072	232.731	466.637	99.6599	379.589	164.846	262.043	619.539	332.052	194.878	79.5585	73.7423	23.2429	84.5315	80.8052	69.1314	99.5657	71.8365	26.0107	10.6188	368.032	341.123	444.853	219.745	343.916	756.986	412.443	183.656	74.9772	278.834	279.535	241.721
Amino acids	Arginine	1374.91	93.7898	108.854	110.274	88.4338	65.8076	307.011	523.411	213.682	123.434	1844.64	102.467	163.232	178.684	180.144	432.1	692.703	282.795	140.017	79.0614	106.146	121.834	68.9409	79.8911	99.3151	28.0019	11.4317	40.6066	17.4252	52.1298	6.93758	60.7689	25.2508	33.8532	20.8443	8.50966	69.5325	64.0342	65.8079	83.8249	142.092	106.188	88.5799	30.5942	12.49	130.059	113.999	145.171
Amino acids	Asparagine	1005.74	387.963	500.418	1085.87	361.899	313.869	609.293	344.562	140.667	696.258	690.081	375.045	474.428	601.059	879.267	619.356	178.604	72.9147	316.128	260.589	238.374	268.755	321.375	223.159	271.397	40.0996	16.3706	1133.68	1469.27	669.117	546.418	966.895	622.742	901.354	357.307	145.87	470.025	404.383	338.895	295.196	434.385	512.69	409.262	81.249	33.1697	423.617	433.663	428.579
Amino acids	Aspartate	39922.1	33205	40574.1	28583.6	7445.75	18436.8	28027.9	12973.9	5296.56	12595.9	45576.8	3748.12	4327.56	9439.82	14927.1	15102.5	15569.7	6356.32	16667.2	3800.14	5357.26	5203.63	13078.8	16176.2	10047.2	5917.11	2415.65	6458.35	12664.1	6809.08	4291.06	11320.7	9985.62	8588.14	3231.06	1319.07	22702.7	3673.04	7308.1	4424.8	8676.04	13807.5	10098.7	7154.15	2920.67	10801.7	27189.2	12031.3
Amino acids	beta-Alanine	201.409	115.243	76.8607	95.5736	86.698	135.516	118.55	45.7053	18.6591	81.5332	110.356	187.841	60.1063	23.2449	5.16319	78.0407	65.9514	26.9245	153.436	58.4334	236.928	97.3474	122.967	126.242	132.559	60.3241	24.6272	182.826	292.787	218.383	170.574	174.157	209.464	208.032	45.7789	18.6892	111.022	114.849	24.2219	162.351	57.7511	34.6199	84.1359	53.8915	22.0011	9.46369	14.5913	49.2111
Amino acids	GABA	7730.07	37182	16650	20856.4	3833.31	9966	16036.3	12045.8	4917.68	19457	6522.82	3364.33	24255.8	28739.2	24670.5	17834.9	10458	4269.46	11790	3448.37	16681.5	16000.9	5944.12	22573.4	12739.7	7159.4	2922.81	3610.22	6810.86	13750.7	9494.23	18429.5	12212.7	10718	5257.03	2146.17	3463.12	1486.3	1667.01	976.17	1861.17	4287.75	2290.25	1289.29	526.349	59598.7	21042.6	38486.7
Amino acids	Glutamate	74071.5	69398.7	83790.7	92114.7	45026.6	67673.5	72012.6	16130.5	6585.24	42946.9	72605.9	18092.4	28014.4	71613.3	64319.5	49598.7	23381.4	9545.42	26841.7	10598.9	8792.14	13612.1	61820.1	54506.6	29361.9	23303.9	9513.79	23444.8	25965.1	26239.4	16456.4	40306.6	43339.3	29291.9	10372.8	4234.69	77123.1	14824.4	25196.6	13230.6	20321.2	32126.2	30470.4	23883.2	9750.28	79888.6	110062	89458.3
Amino acids	Glutamine	214.067	29.7836	31.7559	113.49	48.6403	23.3032	76.84	74.9437	30.5956	132.395	26.4816	38.112	73.4958	11.3832	9.19518	48.5104	47.2829	19.3032	40.4237	13.862	0.996795	50.0009	49.8877	8.33185	27.2505	22.0453	8.99997	132.544	106.625	67.709	122.63	70.3714	86.8002	97.7799	27.1305	11.076	13.7052	34.4518	17.851	7.60076	34.8222	8.73989	19.5285	12.2637	5.00664	41.4466	43.1863	39.6128
Amino acids	Glycine	9130.99	15852.9	13532.1	11467.1	12637.7	8614.62	11872.6	2737.78	1117.69	37857	9600.02	46817.4	28971.3	28889.5	29112.4	30207.9	12357.5	5044.92	55622.8	2984.81	2672.31	1941.99	2734.25	4848.7	11800.8	21490.2	8773.35	2724.81	3831.66	2705.41	1885.88	2796.66	3269.8	2869.04	649.101	264.994	5964.17	12046.6	8709.55	11387.2	7976.12	14129.8	10035.6	3006.97	1227.59	10290.9	7892.7	6183.13
Amino acids	Histidine	3451.15	4570.65	4102.27	5743.01	3364.26	4560.28	4298.6	878.466	358.632	4870.81	3020.53	3113.67	4646.41	6064.96	5024.31	4456.78	1181.73	482.44	4971.26	2985.22	2721.06	2893.67	3141.23	1897.94	3101.73	1014.65	414.229	3499.59	3064.2	2127.88	2391.88	3496.18	4859.1	3239.81	973.809	397.556	1889.14	1912.74	1476.01	2136.84	2129.21	2973.96	2086.32	496.746	202.796	5946.88	4488.22	6295.01
Amino acids	Homoserine	631.185	1259.14	1231.37	1067.46	1307.66	1062.58	1093.23	248.065	101.272	1076.19	871.594	2083.66	1150.25	2819.72	1871.18	1645.43	746.998	304.961	762.196	584.513	1000.81	696.873	597.749	474.161	686.05	183.298	74.8311	293.82	492.503	403.491	427.765	535.127	776.415	488.187	163.646	66.8082	439.789	981.298	449.404	663.159	570.935	995.648	683.372	250.36	102.209	1048.15	830.546	1052.72
Amino acids	Isoleucine	1734.51	2499.82	1966.68	1616.45	3409.5	1676	2150.49	696.318	284.271	2742.73	1045.75	2129.96	1062.24	1240.99	1444.03	1610.95	683.455	279.019	2704.17	1033.89	1387.61	1604.16	3299.7	2297.1	2054.44	862.632	352.168	1176.09	1121.34	1112.56	725.04	1026.69	1307.31	1078.17	196.21	80.1023	813.545	932.453	523.113	725.184	525.9	1106.74	771.155	229.877	93.8471	1368.68	1432.43	1319
Amino acids	Leucine	766.099	2011.17	1937.27	1184.07	2392.81	1437.78	1621.53	600.546	245.172	4022.74	730.194	1727.28	902.81	935.898	1304.96	1603.98	1237.46	505.189	1595.79	812.196	877.381	1010.82	1566.57	1163.82	1171.1	339.878	138.755	1611.53	1319.79	1033.08	744.881	711.336	1037.47	1076.35	344.144	140.496	739.164	863.826	503.153	750.147	541.881	1241.67	773.307	266.758	108.904	882.887	982.911	906.891
Amino acids	Lysine	1478.37	947.957	731.718	469.448	1054.95	603.376	880.969	363.408	148.361	931.912	2588.05	527.927	431.308	510.462	578.455	928.019	831.752	339.561	703.683	244.762	319.143	394.056	916.829	1682.91	710.231	540.076	220.485	427.995	344.292	271.754	220.798	790.087	696.433	458.56	233.2	95.2037	725.339	622.935	376.197	355.603	422.67	601.336	517.347	152.651	62.3195	408.254	606.182	273.121
Amino acids	Methionine	212.38	145.463	127.087	40.7657	21.3294	61.8233	101.475	72.9	29.7613	102.602	132.435	10.7333	46.5821	85.6927	96.1918	79.0396	43.5063	17.7614	85.3467	36.6919	80.5031	58.1182	324.766	234.951	136.73	115.753	47.2561	121.624	202.486	173.317	45.3877	42.2388	81.6077	111.11	66.7277	27.2415	231.329	61.1112	69.2379	115.149	38.0149	176.863	115.284	75.2114	30.7049	54.4265	75.275	37.2105
Amino acids	O-acetylserine	223.875	264.895	262.894	265.626	209.57	223.374	241.706	25.4775	10.4011	280.653	232.488	484.459	188.04	458.185	341.818	330.94	120.432	49.1663	629.68	180	604.352	248.43	309.522	280.615	375.433	192.2	78.4653	100.208	135.385	131.179	106.105	151.613	247.081	145.262	53.4162	21.8071	152.517	162.732	128.519	164.098	129.944	285.717	170.588	58.4925	23.8795	221.616	249.56	204.555
Amino acids	Ornithine	16909.7	787.652	275.95	527.304	159.533	707.53	3227.94	6707.02	2738.13	532.343	17482.8	491.873	217.072	69.1841	274.927	3178.04	7010.03	2861.83	201.756	88.9637	114.389	138.897	85.8326	230.48	143.386	60.2123	24.5816	299.405	633.927	309.395	171.094	343.382	230.814	331.336	160.617	65.5718	359.418	337.775	264.257	193.956	276.198	257.781	281.564	59.6491	24.3516	63.1282	385.148	75.5187
Amino acids	Phenylalanine	722.134	996.258	1042.11	765.331	944.793	986.742	909.562	132.828	54.2266	1577.11	1093.71	1537.73	475.009	571.003	599.339	975.649	499.523	203.929	1018.28	391.063	754.487	543.135	2900.72	1110.06	1119.62	914.237	373.236	826.951	1038.14	760.477	706.376	1257.08	889.047	913.013	203.955	83.2645	1403.76	846.663	571.168	983.074	749.196	838.381	898.708	282.199	115.207	1112.67	1067.74	800.137
Amino acids	Proline	6402.27	7225.9	8298.8	6032.55	3930.29	3883.5	5962.22	1772.28	723.531	3595.56	3635.5	3279.46	3115.09	3264.75	3637.69	3421.34	228.676	93.3566	2786.48	803.422	885.757	742.693	1257.75	1644.53	1353.44	779.968	318.42	3290.42	2387.75	2300.58	1857.63	2147.21	2909.85	2482.24	525.415	214.5	1783.04	1289.47	1301.14	1217.82	1127.34	2185.16	1484	412.403	168.363	4176.82	4093.87	2756.7
Amino acids	Pyroglutamate	141178	116380	139503	144917	87052.8	109395	123071	22822.2	9317.12	139577	222534	89838.4	94709.8	200288	197102	157342	57394	23431	54340.5	28457.5	25255.6	32441.9	114388	113208	61348.7	41885.2	17099.6	37458.7	33498.1	42612.9	27651.4	58192.5	56750.6	42694	12458.3	5086.1	180454	66749.6	115117	80036.8	90108.5	136178	111441	42016.4	17153.1	121305	165101	135209
Amino acids	Serine	28836.9	16569.8	19436.8	33861	20751.3	26921.7	24396.2	6554.59	2675.9	13563.9	22999.3	13145.5	9104.76	11169.1	11845.2	13638	4852.66	1981.09	4549.38	5251.42	3725.38	3766.31	14091.8	35402.8	11131.2	12528.8	5114.86	7144.99	11764.1	6644.88	5236.98	8042.35	8439.22	7878.75	2212.53	903.261	18225.5	12667	8430.33	7381.45	9257.12	15533.2	11915.8	4318.31	1762.94	15996.2	21350.1	16620.5
Amino acids	Threonine	5371.95	5220.66	5404.83	8790.28	4474.51	4682.05	5657.38	1581.23	645.536	4461.45	4632.62	5446.6	3574.7	5001.55	4410.56	4587.91	629.997	257.195	4477.62	1863.78	2738.13	2748.64	4034.7	4143.37	3334.38	1030.84	420.84	2313.19	2278.32	2701.03	2806.68	2695.54	4467.6	2877.06	809.336	330.41	3676.26	3830.04	2156.83	2985.86	2934.61	4576.61	3360.03	844.945	344.947	4773.36	4925.01	4663.41
Amino acids	Tryptophan	572.849	452.549	332.43	212.989	274.921	329.761	362.583	129.889	53.0268	868.581	652.399	427.979	266.566	285.428	313.509	469.077	242.421	98.9678	246.902	115.748	133.256	140.484	262.021	636.868	255.88	196.601	80.262	1162.7	963.73	564.238	672.006	2343.88	1920.3	1271.14	712.336	290.81	772.883	476.916	218.908	252.775	233.803	241.229	366.086	221.52	90.4352	290.051	507.316	253.549
Amino acids	Tyrosine	34139.2	70667.2	82160.6	85291.9	112357	103618	81372.4	27627.8	11279	211671	233248	252081	198473	229293	250910	229279	21272.8	8684.57	123064	132521	158451	195367	159603	146458	152577	25398.9	10369	88364.8	76888.7	71504.5	97149	100731	111231	90978.2	15019.5	6131.7	207475	268334	236491	298749	340474	334931	281076	53494.3	21838.9	132289	127456	157563
Amino acids	Valine	83.145	10370.5	8732.14	7907.08	9930.02	6453.64	7246.09	3782.76	1544.31	6284.58	3039.95	6733.29	3767.99	3734.18	4055.7	4602.61	1520.57	620.768	5464.87	2827.76	2806.51	3707.87	6105.22	5620.82	4422.18	1484.54	606.063	3191.34	1897.77	2008.87	969.155	2432.09	2940.86	2240.01	802.339	327.554	2914.46	2499.75	1344.85	2088.37	1553	78.4457	1746.48	1002.95	409.453	5003.1	5778.72	4533.84
Organic acids	Ascorbate	7189.55	22775.6	11922.9	19812.6	28392.5	13693.3	17297.7	7790.79	3180.58	87070.3	10791	112235	45206.7	52327.5	96600.5	67371.9	37879	15464	54304.7	98880.9	15381.1	56754.1	38825.3	8429.8	45429.3	32801.1	13391	870.837	1019.8	645.16	1483.83	3195.58	1565.6	1463.47	919.645	375.444	78884.6	64770	57266	58772.6	169758	86220.4	85945.2	42623.2	17400.9	35759.1	10191.1	46178
Organic acids	Benzoate	860.41	878.796	758.96	549.704	845.978	960.309	809.026	142.488	58.1706	715.293	657.42	1064.8	761.554	691.776	703.994	765.806	150.344	61.3775	411.738	347.519	269.491	405.781	352.636	432.14	369.884	59.6535	24.3534	306.284	256.523	239.223	236.825	252.183	494.053	297.515	99.5197	40.6287	382.528	655.124	583.342	726.367	590.786	891.672	638.303	169.076	69.025	646.726	592.91	596.357
Organic acids	Citramalate	2136.97	3490.57	3170.44	2743.92	2427.85	1990.96	2660.12	588.643	240.313	1095.98	802.732	1346.81	803.628	820.87	881.234	958.543	220.386	89.9721	1287.06	1283.37	1108.76	1027.45	1141.58	1096.44	1157.44	105.734	43.1658	555.58	554.991	445.17	616.871	1052.32	1295.5	753.406	339.227	138.489	460.084	814.063	517.106	1212.66	981.577	1168.83	859.052	320.667	130.912	3397.79	1794.31	2021.47
Organic acids	Citrate	369641	810281	975395	290740	321456	443507	535170	286603	117005	764216	894102	155232	308881	1.15926e+06	1.25549e+06	756196	445440	181850	277654	52633.6	52857.8	116790	346322	265244	185250	127030	51859.8	104670	135897	104546	97169.6	397056	301420	190126	127605	52094.4	765671	16979.7	563178	148442	387739	956725	473122	360094	147008	904105	936363	768041
Organic acids	Dehydroascorbate	1.47506e+06	1.85242e+06	1.55926e+06	1.69417e+06	1.7768e+06	1.65352e+06	1.66854e+06	138415	56507.6	1.69693e+06	1.2803e+06	1.50405e+06	1.69666e+06	1.9466e+06	1.8114e+06	1.65599e+06	235016	95944.9	1.50928e+06	1.38074e+06	1.44892e+06	1.69587e+06	1.37245e+06	1.08229e+06	1.41492e+06	201299	82180.2	480901	321433	413331	578705	811434	816688	570415	206635	84358.2	1.12826e+06	1.49439e+06	1.02254e+06	1.4576e+06	1.64494e+06	1.5541e+06	1.38364e+06	249273	101765	1.87188e+06	1.66665e+06	1.92349e+06
Organic acids	3,4-dihydroxybenzoate	1120.1	2555.29	2574.22	2339.35	3275.58	2932.19	2466.12	737.552	301.104	12655.9	10956.2	10548.8	11804.5	18081.1	20549.1	14099.3	4178.27	1705.77	5772.78	6493.76	9665.98	11069.1	7206.33	5083.29	7548.54	2338.31	954.612	3632.03	1860.98	2102.29	4307.99	5460.2	4572.66	3656.02	1425.29	581.87	8398.4	10605.2	8683.65	11255.2	11566.7	13569.9	10679.8	1932.13	788.788	4322.25	3372.02	5663.26
Organic acids	Erythronate	791.031	3724.75	4028.84	1288.88	1892.12	1109.2	2139.14	1396.23	570.008	2792.25	1191.11	1277.53	3035.55	4355.02	5695.47	3057.82	1753	715.658	2497.64	1229.03	1794.33	1590.84	1454.27	925.31	1581.9	539.574	220.28	900.276	868.608	883.087	1059.55	679.399	714.268	850.864	138.131	56.3918	2680.37	1815.47	2442.63	4825.24	4126.9	4644.35	3422.49	1268.88	518.017	3919.63	2760.72	3607.88
Organic acids	Fumarate	568.419	1120.43	1114.41	785.582	912.356	739.868	873.512	218.718	89.2911	3202.64	1924.14	2625.47	2092.26	3841.9	4834.82	3086.87	1112.91	454.345	885.773	634.178	651.465	759.545	1371.57	700.139	833.779	278.703	113.78	453.779	558.313	593.34	606.782	499.451	677.188	564.809	79.8078	32.5814	1744.5	1584.23	2575.95	3210.4	2236.23	5230.87	2763.7	1343.86	548.63	1122.29	1379.02	1255.43
Organic acids	Glycerate	749.843	3023.15	4334.45	1617.74	2860.38	1254.39	2306.66	1336.97	545.816	1792.55	1130.96	1554.85	3741.73	2520.22	3171.74	2318.67	1006.41	410.867	549.722	575.845	388.098	642.569	544.206	527.016	537.909	83.8261	34.2219	240.088	226.758	252.888	300.236	463.567	459.24	323.796	109.442	44.6794	1327.73	1676.87	981.608	1148.01	959.036	1494.15	1264.57	287.643	117.43	3683.23	1989.74	2964.52
Organic acids	Glycolate	1090.5	1299.02	939.974	767.227	894.177	906.941	982.972	186.282	76.0495	870.732	607.413	1015.52	747.074	717.918	849.919	801.429	141.816	57.8962	283.284	435.4	334.154	370.592	509.203	406.388	389.837	79.2751	32.3639	4899.1	4749.02	3261.55	3506.5	2867.86	3473.19	3792.87	831.879	339.613	316.922	721.567	479.7	730.619	510.376	659.119	569.717	162.77	66.4506	779.09	691.495	560.33
Organic acids	4-hydroxybenzoate	141.974	182.712	100.452	111.092	239.713	181.444	159.565	52.1375	21.285	236.918	222.601	303.62	300.048	363.77	305.106	288.677	51.5879	21.0607	35.5768	35.7511	126.899	123.108	148.447	150.78	103.427	53.6489	21.9021	126.563	148.092	148.13	110.993	213.979	203.178	158.489	41.3928	16.8985	244.561	243.487	297.377	339.209	330.385	421.547	312.761	67.1286	27.4051	101.383	70.8767	82.3132
Organic acids	Isocitrate	8208.24	3485.15	4019.81	6231.81	2413.36	4923.95	4880.39	2082.13	850.026	6466.93	5927.85	2256.81	3551.78	2767.63	8026.51	4832.92	2306.99	941.823	2052.33	950.064	779.874	989.593	887.963	993.439	1108.88	469.026	191.479	1041.1	944.136	922.398	1050.51	2663.39	3646.73	1711.38	1161.81	474.309	2106.85	1346.19	940.778	1073.79	664.606	2936.74	1511.49	854.121	348.694	3596.04	5892.21	3683.8
Organic acids	Malate	29372.3	82533.1	96588.5	34396.7	32455.1	24396	49957	31180.9	12729.5	78047.2	65322	12229.2	33800.4	74090.6	92760	59374.9	30304.8	12371.9	35688.1	6730.8	7227.46	12186.5	30491.5	28687.2	20168.6	12897.6	5265.44	34485.7	36987.4	43387.1	35636.3	43837.7	30609.9	37490.7	5198.44	2122.25	107099	12489.7	75420.2	33541.2	38530	77445.8	57421	35039.4	14304.8	78953.4	116490	70450.3
Organic acids	2-Methylmalate	178.937	99.884	159.63	107.339	71.0582	148.972	127.637	41.2161	16.8264	86.1798	166.721	127.4	133.818	150.513	184.516	141.525	34.3099	14.0069	163.082	109.962	108.957	139.45	71.1265	99.2247	115.301	32.0774	13.0956	77.0905	255.395	108.502	188.455	79.4603	278.263	164.528	89.2028	36.4169	114.409	94.6284	84.1183	176.735	143.238	158.915	128.674	36.8354	15.038	136.063	113.338	72.6881
Organic acids	Nicotinate	126.469	222.093	188.173	182.098	331.233	339.566	231.605	86.0959	35.1485	468.171	535.143	394.556	432.097	483.909	472.062	464.323	47.707	19.4763	103.812	45.7857	77.3501	153	78.7454	146.235	100.821	42.0979	17.1864	336.174	181.104	298.046	256.612	346.573	324.744	290.542	62.571	25.5445	248.768	703.575	311.808	470.912	352.574	778.984	477.77	217.91	88.9615	248.39	179.047	185.142
Organic acids	2-Oxoglutarate	303.177	446.693	323.488	262.201	18.687	147.5	250.291	149.048	60.8486	368.248	379.85	48.9521	99.3033	370.35	498.11	294.136	177.949	72.6472	179.56	32.9331	28.8365	101.992	436.168	369.775	191.544	174.013	71.0403	1307.42	1025.91	2811	1359.44	913.912	748.656	1361.06	747.329	305.096	424.149	85.1685	334.862	271.668	194.608	658.61	328.178	199.263	81.3487	360.731	476.533	520.116
Organic acids	Pyruvate	1092.41	1675.82	1290.66	954.645	320.261	704.86	1006.44	469.193	191.547	1026.84	1182.64	264.864	1492.49	1686.96	2553.13	1367.82	760.188	310.345	676.748	608.099	603.149	745.602	678.369	775.016	681.164	69.8749	28.5263	372.665	280.271	674.163	309.242	270.354	137.799	340.749	180.543	73.7062	476.621	704.32	736.408	642.912	796.268	1255.1	768.605	262.17	107.031	1986.13	1384.68	1660.53
Organic acids	Quinate	1713.34	3841.74	5068.7	3244.72	2550.56	1664.52	3013.93	1318.16	538.138	2619.62	3502.56	2061.14	2402.23	5296.33	4693.03	3429.15	1316.85	537.603	2620.25	1354.12	1373.52	1899.66	2728.4	2588.07	2094	636.835	259.987	1262.24	1312.16	1209.66	1103.03	2087.2	1930.61	1484.15	415.309	169.549	4293.45	2192.61	2678.83	2509.28	2867.09	3016.76	2926.34	728.592	297.446	5587.65	4699.44	4148.74
Organic acids	Shikimate	407.344	101.84	236.57	294.962	53.9487	144.738	206.567	131.991	53.8852	261.758	150.546	61.7327	150.787	80.2187	110.165	135.868	71.4699	29.1775	49.0702	39.9802	8.74066	15.2993	90.9067	103.648	51.2742	38.8574	15.8635	29.8919	75.5558	64.1314	13.4934	131.196	53.3165	61.2642	41.0667	16.7654	134.524	55.5844	47.1781	5.67987	0.922492	27.3005	45.1982	48.8533	19.9443	202.355	196.072	87.9345
Organic acids	Succinate	1719.74	1833.75	1648.35	1121.19	983.488	1015.13	1386.94	387.394	158.153	2055.6	2158.51	749.099	1182.61	2133.8	2006.3	1714.32	598.223	244.224	5082.21	995.05	1525.8	1785.15	2569.58	1699.11	2276.15	1465.49	598.285	2977.1	1887.34	2656.99	4488.98	1525.8	2722.15	2709.73	1031.33	421.037	1744.42	1122.72	1845.38	4339.77	4692.85	7629.28	3562.4	2474.95	1010.4	2171.66	1970.33	2382.34
Organic acids	Threonate	2578.01	3539.08	3659.47	2621.14	1901.18	1966.37	2710.87	751.18	306.668	1269.38	1609.68	1454.54	1147.26	1215.56	1459.51	1359.32	176.36	71.9986	2287.08	1199.89	2098.1	1480.61	1899.57	2001.63	1827.81	408.456	166.751	876.155	1239.1	841.755	939.147	1213.32	1552.02	1110.25	275.156	112.332	921.861	967.979	895.755	1436.12	1367.35	1417.24	1167.72	263.993	107.775	2649.01	1921.58	2032.66
Carbohydrates	1,6-anhydroglucose	16786	11919.8	11358.1	10330.9	10884.5	16944.9	13037.4	3011.64	1229.5	14694	15658.7	16201	14841.5	17743.6	18026.2	16194.2	1422.95	580.918	7009.82	8877.1	10743.5	11735.9	10891	10040.4	9882.94	1701.85	694.778	12949.4	12275.9	11672.6	12579	19383.1	18806	14611	3502.8	1430.01	10385.3	13917.8	9300.57	14358.3	13680.8	16427.9	13011.8	2661.7	1086.63	13707.6	9132.92	9660.09
Carbohydrates	Arabitose_Xylose	283479	96187.4	207737	350727	25978.1	158542	187108	119607	48829.5	537974	127219	21468.3	352575	155485	114708	218238	190755	77875.2	224814	103310	125169	114614	220479	120356	151457	55640.3	22715	9617.76	18677.7	16076.9	10831.3	18822.8	10144.2	14028.4	4325.75	1765.98	155532	7950.38	51380.2	1029.22	1452.75	9052.57	37732.9	60722.2	24789.7	282479	268545	234303
Carbohydrates	Fructose	643590	376694	635031	684280	286235	557830	530610	162131	66189.8	794390	414576	305469	518160	595644	615581	540637	170137	69458.3	174048	86596.3	67963.3	48529.2	289303	245325	151961	100094	40863.1	33058.7	51816.3	49438	51467.1	79187.5	85504.9	58412.1	19903.3	8125.48	449945	192547	202662	36903.5	24894	66421.4	162229	160674	65595	536541	548286	347492
Carbohydrates	Galactose	230025	76117.2	201094	239293	40884.6	169983	159566	82707.9	33765.4	167880	105370	35601	71838.5	107207	98743.9	97773.4	43819.1	17889.1	43172.1	13638.8	10644.1	11208.7	99622.5	99239.4	46254.3	42953.8	17535.8	9800.57	13400.3	18625.4	12256.2	18818.4	21555.5	15742.7	4571.89	1866.46	132123	23522.9	67954.4	6029.3	4165.48	17520.4	41885.9	49923.5	20381.2	156979	203710	90949.9
Carbohydrates	Glucose	806355	651776	762505	706658	641659	729155	716351	63620.2	25972.9	726121	693205	592084	660985	718788	747586	689795	56372.1	23013.8	433764	358006	334663	354107	354147	359517	365701	34529.2	14096.5	128851	137501	139296	152475	249197	242832	175025	55541.9	22674.9	580772	511946	342638	293376	280407	345390	392422	123943	50599.7	712067	683491	572535
Carbohydrates	Maltose	7486.23	4537.39	5026.73	4818.3	4200.41	4827.65	5149.45	1180.18	481.806	5017.91	7325.54	1908.84	3170.23	3433.2	2423.03	3879.79	1993.9	814.008	3014.59	1031.35	1179.62	1716.76	2158.11	2354.17	1909.1	751.238	306.691	1011.28	1534.97	1256.28	1462.88	3179.64	3168.07	1935.52	976.365	398.599	3115.97	4362.66	2064.46	4540.46	3084.72	3407.75	3429.34	914.988	373.542	8816.66	6419.7	5547.61
Carbohydrates	Raffinose	21148.2	220972	174261	152906	295526	283584	191400	100971	41221.3	185371	82446.8	110663	100639	86665.9	69005.8	105799	41586.4	16977.6	43709.7	60596	45366.1	40517.6	19517.7	14609.4	37386.1	17264	7048.01	9967.89	9110.11	8944.33	8621.25	45400.6	50767.2	22135.2	20176.2	8236.89	173502	164473	94526.3	103216	92931.6	83481.9	118688	39564.8	16152.2	153732	80413.2	102253
Carbohydrates	Sucrose	69406.4	115285	97325.5	94116.9	102086	83070.1	93548.3	15827.7	6461.64	117079	66381.7	86150.3	97831.3	113089	108161	98115.4	19157.4	7820.97	48243.8	39901.5	200.269	45605.4	45647.5	37933.9	36255.4	18085.6	7383.4	12983.1	12131.2	15013.2	15183.1	28098.4	25321.2	18121.7	6811.1	2780.62	77784.5	109557	56821.7	79040.9	76743	77245.4	79532.1	16932.6	6912.7	103113	83888.4	89447.1
Carbohydrates	Trehalose	4632.11	10204.4	5620.33	6137.54	11414.1	7441.99	7575.07	2691.38	1098.75	16938.1	8998.74	10209.1	11097.3	14733.2	13887.5	12644	3031.8	1237.73	5773.87	6689.97	6748.69	7879.73	8183.3	5200.92	6746.08	1156.43	472.11	4758.04	5167.06	3316.44	5736.51	9888.81	7763.75	6105.1	2352.64	960.461	7707.84	15847	9874.91	9902.12	14934.8	17863.6	12688.4	4056.86	1656.2	12068.3	7413.97	16481.3
Carbohydrates	Trehalose_similar	3.37556e+06	3.47697e+06	2.88712e+06	2.56118e+06	3.74382e+06	2.77867e+06	3.13722e+06	461113	188249	2.50836e+06	3.15396e+06	2.67444e+06	2.36585e+06	3.00303e+06	2.80662e+06	2.75205e+06	297342	121389	2.46413e+06	2.13163e+06	2.20496e+06	3.02751e+06	1.83305e+06	1.93151e+06	2.26546e+06	433649	177036	17689	16588	19124.3	18086.6	29084.6	24589.7	20860.4	4910.48	2004.7	2.53957e+06	3.37026e+06	2.09911e+06	3.65212e+06	3.65639e+06	3.54728e+06	3.14412e+06	662069	270288	3.2588e+06	2.90881e+06	3.08882e+06
Alcohols and polyols	Benzylalcohol	4278.23	5114.35	4091.71	3337.3	2901.29	3118.81	3806.95	839.857	342.87	2577.13	2535.36	3499.93	3044.35	4215.35	3410.36	3213.75	635.288	259.355	1765.98	2292.52	1656.04	1923.11	1707.26	1952.18	1882.85	232.459	94.9012	1563.42	1190.51	1408	1427.68	1161.21	1670.28	1403.52	200.708	81.9386	1710.89	3006.58	2628.41	3403.97	2572.7	3712.35	2839.15	706.812	288.555	3471.88	3383.86	3834.6
Alcohols and polyols	Erythritol	4509.8	8740.9	8575.46	7492.59	8502.43	7102.95	7487.36	1599.96	653.181	7960.44	5711.72	13083.7	8089.75	17943.9	12303.9	10848.9	4467.61	1823.89	4685.41	3673.65	6008.97	4219.26	4203.1	2883.06	4278.91	1047.13	427.489	1741.26	2848.77	2306.04	2622.11	3210.63	4509.09	2872.98	944.097	385.426	2827.96	6344.88	2869.09	3833.3	3503.26	5804.46	4197.16	1513.17	617.75	7333.33	5695.67	7436.94
Alcohols and polyols	Galactinol	2.97723	104.298	22.3869	64.0328	35.838	24.8861	42.4032	36.3422	14.8367	88.8049	12.2148	16.4932	7.92303	46.3522	66.22	39.668	33.0533	13.494	41.4763	11.1925	51.9936	4.89925	11.3844	7.55276	21.4165	20.0377	8.18036	22.3156	26.0528	7.25417	8.95325	54.2876	11.335	21.6997	17.6628	7.21081	42.6695	26.3556	50.8754	23.414	86.2225	78.7672	51.384	26.2622	10.7215	3.06827	5.00052	27.8365
Alcohols and polyols	Glycerol	7773.82	7768.68	6421.4	4663.97	8962.41	6643.29	7038.93	1479.91	604.171	11550	7750.04	13902.4	8027.18	13467.3	76080.9	21796.3	26722.2	10909.3	6473.8	6498.48	5389.43	7871.72	9910.1	7692.43	7305.99	1566.44	639.495	5731.41	5575.05	5963.76	9606.63	4788.53	8217.35	6647.12	1851.14	755.723	4232.1	10042.4	7486.68	10017.6	7374.76	12085.5	8539.83	2758.13	1126	7736.2	9953.22	7582.8
Alcohols and polyols	myo-Inositol	936710	24407.3	22690.5	1.26249e+06	12819.3	1.1785e+06	572937	615128	251125	1.62059e+06	942614	1.27718e+06	1.39097e+06	1.99077e+06	2.05421e+06	1.54605e+06	429427	175313	1.28258e+06	20063	29621.8	25958.1	26550.1	14232	233167	514134	209894	352865	190142	283481	312044	525954	466129	355103	123059	50238.7	11206.5	8524.16	16648.4	11487.9	26895.4	29094.1	17309.4	8712.33	3556.79	1.63204e+06	1.30921e+06	1.79007e+06
Sugar-P	Fructose-6-P	924.341	201.41	225.442	118.656	871.338	160.969	417.026	374.58	152.922	727.918	286.743	75.7911	317.65	123.8	80.9111	268.802	247.821	101.173	160.124	39.9954	26.0031	54.7184	259.234	1079.94	270.002	406.686	166.029	224.869	601.469	263.223	281.536	602.362	432.94	401.067	170.898	69.7689	270.36	104.655	124.309	128.414	74.2573	157.948	143.324	68.1194	27.8096	162.269	236.64	123.24
Sugar-P	Glucose-1-P	79942.6	120112	110775	126973	153746	181274	128804	35118.5	14337.1	289534	277398	311294	297591	352044	354603	313744	32589.7	13304.7	157547	153427	189061	227906	181329	169844	179852	27173.7	11093.6	122318	81794	86789.5	131672	150576	153008	121026	30732.2	12546.4	169271	218123	149114	269493	257710	304163	227979	60290.4	24613.4	178769	128393	162399
Sugar-P	Glucose-6-P	2487.49	1562.17	2646.88	1336.25	1236.69	1142.46	1735.32	661.219	269.941	1330.89	3240.06	513.09	443.325	1154.58	868.877	1258.47	1030.98	420.894	1130.69	341.409	228.858	328.903	2431.19	2854.36	1219.23	1157.1	472.384	561.153	1297.23	722.656	545.752	1599.1	1151.89	979.628	434.439	177.359	2944.2	687.005	1238.23	960.207	907.08	1582.92	1386.61	823.148	336.049	1295	1838.41	1136.79
Sugar-P	Glycerol-3-P	161.316	153.655	280.695	150.526	75.2829	132.645	159.02	67.2587	27.4582	206.995	250.155	92.8529	186.911	220.911	209.12	194.491	53.9529	22.0262	155.413	64.1999	46.0799	49.8383	181.17	219.6	119.384	75.3847	30.7757	230.758	148.366	76.6592	49.1576	160.732	92.7685	126.407	66.5182	27.156	269.32	83.1033	156.861	131.296	161.548	219.749	170.313	65.7754	26.8527	162.474	142.068	123.155
Sugar-P	Ribulose-5-P	120.991	268.404	480.365	71.4281	155.576	59.876	192.773	159.594	65.1541	128.336	121.831	53.327	57.6865	97.3206	178.709	106.202	47.3706	19.339	163.703	44.4204	7.51343	66.7104	239.77	317.893	140.002	121.837	49.7397	52.1576	78.3081	111.931	47.5919	265.211	198.32	125.587	87.9567	35.9082	145.019	90.0115	132.386	101.192	99.4466	124.127	115.364	21.6466	8.8372	171.21	205.025	176.967
N-containing compounds	Adenine	165.742	87.5106	119.9	69.9503	86.3923	132.953	110.408	35.7718	14.6038	205.108	364.963	246.365	222.664	196.836	222.673	243.102	62.0967	25.3509	160.46	154.91	125.312	160.415	165.208	308.8	179.184	65.0997	26.5768	313.755	270.538	250.637	238.95	426.417	445.772	324.345	90.4388	36.9215	238.693	328.656	260.053	229.971	346.24	474.659	313.045	92.4147	37.7281	35.4672	158.187	121.474
N-containing compounds	Ethanolamine	14417.4	14029.5	15432.8	11665	4604.63	7727.98	11312.9	4288.77	1750.88	32189.7	32502.8	6078.4	22713.8	21618.8	19132.9	22372.7	9753.73	3981.94	21694	4098.68	5849.33	9848.3	11017.9	12852.5	10893.5	6216.28	2537.78	7862.17	11351.4	9682.17	6823.12	10011.6	15041.9	10128.7	2895.22	1181.97	9504.75	9901.41	5167.21	6032.07	7933.02	7757.45	7715.99	1863.14	760.622	29057.2	26263.8	23500.5
N-containing compounds	Putrescine	12710	3934.41	4686.99	4408.39	1722.71	3567.54	5171.67	3837.78	1566.77	1709.74	11090.3	322.52	504.491	397.903	527.239	2425.37	4275.96	1745.65	43.0732	43.0732	43.0732	43.0732	281.263	594.869	174.737	226.804	92.5923	294.67	740.253	798.815	117.187	1050.5	257.212	543.107	370.559	151.28	4091.11	480.959	212.98	170.307	43.0732	164.236	860.443	1589.31	648.832	648.416	1903.38	331.137
N-containing compounds	Spermidine	84.5159	816.664	32.8503	88.7117	913.799	82.0913	336.439	411.255	167.894	160.597	603.457	108.846	139.499	141.726	102.524	209.442	194.248	79.3015	107.119	47.1697	16.8232	73.7543	59.0411	49.4777	58.8975	30.1417	12.3053	438.251	641.863	447.779	641.658	1700.96	976.414	807.821	479.059	195.575	116.773	228.851	159.592	47.2934	30.0918	153.408	122.668	74.6586	30.4793	82.2886	72.9259	1249.63
N-containing compounds	Uracil	11.7277	31.9915	47.4107	102.003	237.062	171.257	100.242	88.3742	36.0786	815.967	977.402	1077.57	773.908	892.099	1057.63	932.429	125.763	51.3425	273.209	305.25	252.911	227.071	326.074	339.248	287.294	43.6646	17.826	244.695	292.845	343.829	271.684	224.427	326.472	283.992	46.2758	18.892	617.978	978.637	833.315	1130.7	718.975	1282.43	927.007	252.206	102.963	13.1095	189.463	220.916
N-containing compounds	Urea	3568.36	3108.57	3041.15	1915.4	2749.89	4997.34	3230.12	1024.41	418.214	3145.38	2760.73	5058.85	3241.71	2608.3	3704.14	3419.85	890.761	363.652	1384.22	1642.87	1347.28	1274.85	1776.7	4194.01	1936.66	1122.32	458.187	20494.9	16556	19660.5	21399.9	15368	24348.9	19638	3279.13	1338.7	1385.18	2852.77	2435.62	3696.99	2487.63	3962.03	2803.37	936.982	382.521	2230.24	3018.25	1331.8
N-containing compounds	5,6-dihydrouracil	499043	663955	575900	497172	815149	745988	632868	131573	53714.3	527466	632588	756461	476567	664510	530501	598016	104887	42820.1	371145	436039	513586	663814	613491	517794	519311	108327	44224.2	446262	411515	451169	556324	457868	586631	484962	69566.2	28400.3	597798	727237	694935	982082	880543	907219	798302	147199	60093.9	561211	985000	538861
Others	Galactonic acid-1,4-lactone	351024	25469.2	32789.9	262294	16813.9	138709	137850	140888	57517.3	15590.6	177558	54948.3	11645.6	26093	22546.3	51396.9	63661.6	25989.8	12718.7	6781.51	7053.05	9839.48	13948.6	10425.4	10127.8	2902.93	1185.12	4512.62	4183.52	4619.43	5076.23	7551.81	5755.55	5283.19	1237.43	505.18	36400.6	16614	23751.8	7669.98	11211.4	14465.7	18352.2	10374.3	4235.28	48750.6	50590.1	38842.8
Others	Octadecanoate	59095.3	42960.1	29081.5	18140.8	19547.6	14136.8	30493.7	17409.3	7107.32	2731.29	3697.02	3153.32	2945.88	3828.96	3018.52	3229.16	437.468	178.596	2855.49	3427.71	3335.6	1810.41	2391.22	2798.04	2769.74	604.132	246.636	5021.02	4627.84	3895.49	3802.37	5906.32	4671.46	4654.08	775.193	316.471	3198.04	2730.43	3426.09	4682.89	3332.65	4011.85	3563.66	686.116	280.106	10037.6	7509.13	5877.89
Others	Palmitate	402717	327615	246616	198456	217455	179264	262020	86267.8	35218.7	127565	149244	169701	149877	182514	151341	155040	18966.3	7742.96	121432	140467	143192	101954	94125.8	98005.5	116529	21750.6	8879.63	138115	97422.9	92402.9	127718	127143	157924	123454	24806	10127	112824	160704	152319	180779	138287	202032	157824	31389.8	12814.8	154327	141923	140745
Others	Phosphate	765012	1.63573e+06	1.52907e+06	867791	1.88059e+06	1.18434e+06	1.31042e+06	444527	181477	801849	1.08216e+06	1.16876e+06	655846	1.04728e+06	1.1684e+06	987381	210984	86134	439585	313561	248054	261991	857222	1.21799e+06	556401	395618	161510	299308	393808	180976	191733	575193	511112	358688	163904	66913.4	1.21338e+06	482649	929824	1.27893e+06	1.22795e+06	1.36281e+06	1.08259e+06	328199	133987	1.09266e+06	994490	1.06734e+06
[truncated: 147 more columns]
