# Supplementary material for: Venus flytraps' metabolome analysis discloses the metabolic fate of prey animal foodstock
Source: Plant J. 2025 Aug 4;123(3):e70391. doi: 10.1111/tpj.70391 (PMC12321085; doi:10.1111/tpj.70391)
Supplement: Supplementary file 3 — Table S2. Venn diagrams and enrichment analysis. Excel workbook containing the various steps for construction of Venn diagrams of DE genes and the identification of enriched metabolic pathways for each sector of the Venn diagrams. Enriched pathways were identified using a Chi‐square test on a 2 × 2 contingency table comparing the number of DE genes in a specific metabolic pathway with respect to the DE/non‐DE genes detected in all other metabolic pathways. [file TPJ-123-0-s003.xlsx]

## Sheet: Input DEG lists
Table S2 Venn analysis of DE metabolic genes (insect capture/coronatine treatment). The analysis includes only the genes for which we have an Arabidopsis ortholog
Ins Up	Cor Up		Ins Down	Cor Down
CRB-Hit (single entry)	CRB-Hit (single entry)		CRB-Hit (single entry)	CRB-Hit (single entry)
AT1G01120	AT1G01120		AT1G48320	AT3G08860
AT1G02500	AT1G02400		AT1G51260	AT1G01220
AT1G02500	AT1G02500		AT1G60470	AT1G03130
AT1G04220	AT1G02500		AT1G74910	AT1G05010
AT1G05160	AT1G02500		AT2G06925	AT1G06780
AT1G07250	AT1G05160		AT2G26710	AT1G08380
AT1G09240	AT1G06410		AT2G47240	AT1G10760
AT1G10370	AT1G06410		AT3G08510	AT1G15110
AT1G15080	AT1G06570		AT3G12203	AT1G17050
AT1G15550	AT1G06620		AT3G57520	AT1G17420
AT1G20510	AT1G07250		AT3G61880	AT1G20020
AT1G22440	AT1G08200		AT3G61880	AT1G20020
AT1G23870	AT1G09240		AT4G18010	AT1G21640
AT1G25450	AT1G09940		AT5G11320	AT1G21980
AT1G27980	AT1G10370		AT5G25310	AT1G23740
AT1G44170	AT1G10670		AT5G52920	AT1G27680
AT1G53240	AT1G10740		AT5G52920	AT1G30380
AT1G53500	AT1G13700			AT1G30520
AT1G54220	AT1G14130			AT1G31330
AT1G55850	AT1G14520			AT1G31800
AT1G55920	AT1G14700			AT1G32060
AT1G62610	AT1G15080			AT1G43670
AT1G63000	AT1G15550			AT1G48320
AT1G68530	AT1G18580			AT1G48910
AT1G70310	AT1G20510			AT1G49430
AT1G72330	AT1G22170			AT1G50170
AT1G74920	AT1G22410			AT1G55180
AT1G76490	AT1G22440			AT1G55850
AT1G76490	AT1G23870			AT1G56190
AT1G77120	AT1G24540			AT1G60550
AT2G01900	AT1G25450			AT1G61720
AT2G16430	AT1G27980			AT1G64660
AT2G18700	AT1G30100			AT1G66430
AT2G23420	AT1G30620			AT1G67090
AT2G26250	AT1G32100			AT1G67090
AT2G26710	AT1G33811			AT1G68540
AT2G27450	AT1G35190			AT1G74470
AT2G27690	AT1G44170			AT1G74910
AT2G28630	AT1G47420			AT1G75330
AT2G28630	AT1G47510			AT1G80860
AT2G35390	AT1G50460			AT2G01670
AT2G36310	AT1G53240			AT2G06925
AT2G41380	AT1G53500			AT2G07050
AT2G42670	AT1G53830			AT2G13360
AT2G43020	AT1G53920			AT2G20370
AT2G45510	AT1G54220			AT2G23620
AT3G02570	AT1G55850			AT2G26080
AT3G03050	AT1G55920			AT2G26560
AT3G04720	AT1G56560			AT2G26710
AT3G11340	AT1G58290			AT2G26710
AT3G12120	AT1G58290			AT2G30150
AT3G12500	AT1G62610			AT2G31810
AT3G13930	AT1G63440			AT2G33100
AT3G16785	AT1G64940			AT2G38040
AT3G16910	AT1G65930			AT2G38660
AT3G17810	AT1G67980			AT2G42690
AT3G17820	AT1G68530			AT2G43360
AT3G19270	AT1G70310			AT2G43900
AT3G20500	AT1G71010			AT2G45290
AT3G21070	AT1G71010			AT2G47240
AT3G21070	AT1G71691			AT3G01500
AT3G23920	AT1G72330			AT3G01500
AT3G24090	AT1G74920			AT3G03050
AT3G25570	AT1G75210			AT3G03190
AT3G43190	AT1G75450			AT3G03530
AT3G45300	AT1G76490			AT3G07850
AT3G47340	AT1G76490			AT3G08510
AT3G50660	AT1G76490			AT3G11480
AT3G51070	AT1G77120			AT3G12203
AT3G51520	AT1G79550			AT3G16370
AT3G52780	AT1G79550			AT3G18000
AT3G54420	AT1G79550			AT3G19820
AT3G55290	AT1G79550			AT3G22400
AT3G61440	AT1G79750			AT3G22740
AT4G14880	AT1G80170			AT3G25110
AT4G15440	AT1G80460			AT3G45140
AT4G15530	AT2G06050			AT3G48000
AT4G17090	AT2G06050			AT3G52780
AT4G17830	AT2G14170			AT3G52820
AT4G21990	AT2G16430			AT3G54090
AT4G23920	AT2G20340			AT3G55800
AT4G23990	AT2G21250			AT3G56940
AT4G24040	AT2G23420			AT3G59480
AT4G24160	AT2G23910			AT3G61880
AT4G24670	AT2G26250			AT3G61880
AT4G25420	AT2G26560			AT3G63520
AT4G34710	AT2G26710			AT3G66658
AT4G37980	AT2G26800			AT4G00590
AT5G04590	AT2G27450			AT4G12440
AT5G06300	AT2G27450			AT4G13700
AT5G08170	AT2G27690			AT4G18010
AT5G13930	AT2G28630			AT4G18240
AT5G13930	AT2G30970			AT4G18480
AT5G14760	AT2G30970			AT4G19710
AT5G14780	AT2G31955			AT4G22340
AT5G17380	AT2G32530			AT4G24830
AT5G24910	AT2G33150			AT4G25650
AT5G38530	AT2G34500			AT4G26530
AT5G38710	AT2G35390			AT4G26790
AT5G40850	AT2G36310			AT4G28720
AT5G41480	AT2G43020			AT4G28780
AT5G42250	AT2G45290			AT4G30110
AT5G45340	AT3G02570			AT4G31990
AT5G47720	AT3G02780			AT4G32410
AT5G49460	AT3G02875			AT4G33110
AT5G50130	AT3G03050			AT4G35790
AT5G50210	AT3G03980			AT4G37930
AT5G50850	AT3G09560			AT4G38970
AT5G52400	AT3G10050			AT4G38970
AT5G53460	AT3G10700			AT4G39120
AT5G54080	AT3G12120			AT5G04140
AT5G56970	AT3G12500			AT5G05170
AT5G57655	AT3G13790			AT5G08370
AT5G57800	AT3G13930			AT5G08640
AT5G57800	AT3G16785			AT5G11160
AT5G64250	AT3G16785			AT5G11320
AT5G64300	AT3G16910			AT5G11450
	AT3G17390			AT5G13710
	AT3G17810			AT5G13930
	AT3G17820			AT5G16290
	AT3G19270			AT5G20280
	AT3G20500			AT5G23250
	AT3G21070			AT5G25310
	AT3G21070			AT5G28840
	AT3G24090			AT5G28840
	AT3G25570			AT5G28840
	AT3G25770			AT5G36130
	AT3G43190			AT5G40390
	AT3G44830			AT5G42800
	AT3G45140			AT5G47770
	AT3G45300			AT5G49740
	AT3G47340			AT5G51100
	AT3G48000			AT5G51970
	AT3G48280			AT5G52920
	AT3G50660			AT5G52920
	AT3G51520			AT5G54770
	AT3G51840			AT5G57030
	AT3G52780			AT5G59750
	AT3G54250			AT5G63380
	AT3G54420			AT5G64040
	AT3G54420			AT5G64740
	AT3G54690			AT5G66190
	AT3G55290			AT5G66450
	AT3G58610
	AT3G61440
	AT3G63010
	AT4G00110
	AT4G01850
	AT4G07960
	AT4G08170
	AT4G09510
	AT4G11600
	AT4G14880
	AT4G15440
	AT4G15530
	AT4G16820
	AT4G21220
	AT4G21990
	AT4G22110
	AT4G22590
	AT4G22590
	AT4G23920
	AT4G23990
	AT4G24040
	AT4G24160
	AT4G24620
	AT4G24670
	AT4G25420
	AT4G26220
	AT4G26270
	AT4G27070
	AT4G28720
	AT4G28720
	AT4G29010
	AT4G29130
	AT4G34050
	AT4G34710
	AT4G35630
	AT4G37870
	AT4G37980
	AT4G39660
	AT5G02540
	AT5G04590
	AT5G05580
	AT5G05690
	AT5G06300
	AT5G07440
	AT5G08170
	AT5G11130
	AT5G13430
	AT5G13700
	AT5G13930
	AT5G13930
	AT5G14760
	AT5G14780
	AT5G15470
	AT5G15490
	AT5G16760
	AT5G19040
	AT5G19460
	AT5G20250
	AT5G20840
	AT5G23250
	AT5G23940
	AT5G23960
	AT5G24090
	AT5G25880
	AT5G38530
	AT5G38710
	AT5G41480
	AT5G42250
	AT5G42650
	AT5G42810
	AT5G43330
	AT5G43860
	AT5G45340
	AT5G47720
	AT5G47720
	AT5G48300
	AT5G49460
	AT5G50130
	AT5G50210
	AT5G50850
	AT5G52400
	AT5G53460
	AT5G53970
	AT5G54080
	AT5G56970
	AT5G57655
	AT5G57800
	AT5G57800
	AT5G64250
	AT5G64300
	AT5G66005

## Sheet: Venn diagram UP
Venn analysis of UP-regulated DE metabolic genes (insect capture/coronatine treatment). The analysis includes only the genes for which we have an Arabidopsis ortholog
List names	number of elements	number of unique elements
CorUp	234	213
InsUp	117	111
Overall number of unique elements		229
			Pathway name
Names	total	elements
Cor UP Ins UP	95	AT1G44170 AT2G27450 AT5G04590 AT5G41480 AT1G15080 AT3G55290 AT3G25570 AT1G55920 AT5G57800 AT1G27980 AT3G50660 AT1G76490 AT3G47340 AT3G03050 AT1G55850 AT3G54420 AT2G26250 AT4G24160 AT1G23870 AT3G13930 AT3G51520 AT4G25420 AT3G16910 AT5G64300 AT2G26710 AT1G09240 AT5G08170 AT1G70310 AT5G50850 AT1G05160 AT1G07250 AT3G21070 AT3G19270 AT1G15550 AT1G10370 AT3G52780 AT1G20510 AT5G45340 AT3G61440 AT1G53240…
Ins UP	16	AT2G42670 AT5G17380 AT3G23920 AT4G17830 AT2G01900 AT3G11340 AT3G04720 AT5G24910 AT1G04220 AT2G45510 AT4G17090 AT2G41380 AT3G51070 AT5G40850 AT2G18700 AT1G63000
Cor UP	118	AT1G56560 AT4G35630 AT5G02540 AT4G26270 AT4G22590 AT4G28720 AT5G11130 AT1G50460 AT1G67980 AT4G09510 AT1G32100 AT3G48280 AT2G45290 AT1G63440 AT1G06570 AT1G79550 AT5G42650 AT5G43860 AT5G42810 AT2G33150 AT1G33811 AT5G25880 AT1G24540 AT3G51840 AT3G13790 AT1G30620 AT1G47420 AT2G31955 AT3G09560 AT1G30100 AT5G13430 AT3G03980 AT1G10740 AT1G08200 AT4G39660 AT4G21220 AT1G14130 AT5G24090 AT1G14700 AT1G10670…

## Sheet: Intersection UP
Genes in the intersection between InsUP and CorUP
Names	total	elements
CorUp InsUp	95	AT1G44170 AT2G27450 AT5G04590 AT5G41480 AT1G15080 AT3G55290 AT3G25570 AT1G55920 AT5G57800 AT1G27980 AT1G76490 AT3G50660 AT3G03050 AT3G47340 AT1G55850 AT2G26250 AT3G54420 AT4G24160 AT1G23870 AT3G13930 AT3G51520 AT4G25420 AT3G16910 AT5G64300 AT1G09240 AT2G26710 AT5G08170 AT1G70310 AT5G50850 AT1G05160 AT1G07250 AT3G21070 AT3G19270 AT1G15550 AT1G10370 AT3G52780 AT1G20510 AT5G45340 AT3G61440 AT1G53240…
Example of a 2x2 contingency table to test for enrichment of a specific pathway
	e.g. pathway of very long chain fatty acid biosynthesis I	Others	Total
DE genes	6	89	95
Non-DE genes	40	9621	9661
Total	46	9710	9756
Chi square p-value	6.48505e-17
So, the category "very long chain fatty acid biosynthesis I" is significantly enriched (in the DE genes in the intersection) with respect to the ensemble of metabolic genes
Gene	feature_name	Gene name	Pathway name	Chi square test for contingency table 2x2 (">" for significantly enriched, ns=not significant)	P-value (with continuity correction if a cell value is < 5)
AT3G19270	comp211329_c0.0	CYTOCHROME P450, FAMILY 707, SUBFAMILY A, POLYPEPTIDE 4 (CYP707A4)	abscisic acid degradation to phaseic acid	>	1e-13
AT5G45340	comp220341_c0	CYTOCHROME P450, FAMILY 707, SUBFAMILY A, POLYPEPTIDE 3 (CYP707A3)	abscisic acid degradation to phaseic acid
AT1G22440	comp228887_c0	Zinc-binding alcohol dehydrogenase	acetaldehyde biosynthesis I	>	2.56e-16
AT1G77120	comp231218_c0.0	ALCOHOL DEHYDROGENASE 1 (ADH1); (ATADH1);ARABIDOPSIS THALIANA ALCOHOL DEHYDROGENASE (ATADH);ALCOHOL DEHYDROGENASE (ADH)	acetaldehyde biosynthesis I
AT5G42250	comp203636_c0	Zinc-binding alcohol dehydrogenase	acetaldehyde biosynthesis I
AT5G49460	comp235183_c0	ATP CITRATE LYASE SUBUNIT B 2 (ACLB-2)	acetyl-CoA biosynthesis III (from citrate)	ns	0.0663
AT5G38710	comp214823_c0	Methylenetetrahydrofolate reductase, PDH2	acetylornithine biosynthesis	ns	0.2274
AT2G36310	comp228706_c0.1	NUCLEOSIDE HYDROLASE 1 (NSH1);URIDINE-RIBOHYDROLASE 1 (URH1)	adenine and adenosine salvage II	ns	0.1614
AT3G50660	comp217920_c2	SHADE AVOIDANCE 1 (SAV1);PARTIALLY SUPPRESSING COI1 INSENSITIVITY TO JA 1 (PSC1); (ATDWF4);DWARF 4 (DWF4);CYTOCHROME P450 90B1 (CYP90B1);CLOMAZONE-RESISTANT (CLM);SUPPRESSOR OF NPH4 2 (SNP2)	brassinosteroid biosynthesis II	ns	0.7166
AT2G26710	comp230970_c2.1	PHYB ACTIVATION TAGGED SUPPRESSOR 1 (BAS1); (CYP72B1); (CYP734A1)	brassinosteroids inactivation	ns
AT4G24160	comp132954_c0	Lysophosphatidic acid acyltransferase	CDP-diacylglycerol biosynthesis I	ns
AT1G55850	comp210614_c0	CELLULOSE SYNTHASE LIKE E1 (CSLE1); (ATCSLE1)	cellulose biosynthesis	>	0.0052
AT4G23990	comp224606_c0	ARABIDOPSIS THALIANA CELLULOSE SYNTHASE-LIKE G3 (ATCSLG3);CELLULOSE SYNTHASE LIKE G3 (CSLG3)	cellulose biosynthesis
AT1G27980	comp132482_c0	(ATDPL1);DIHYDROSPHINGOSINE PHOSPHATE LYASE (DPL1)	ceramide degradation	ns	0.0189
AT3G12500	comp234852_c1	PATHOGENESIS-RELATED 3 (PR-3); (CHI-B); (B-CHI);BASIC CHITINASE (HCHIB);BASIC CHITINASE (ATHCHIB);PATHOGENESIS-RELATED 3 (PR3)		ns	0.0127
AT3G54420	comp216856_c0	HOMOLOG OF CARROT EP3-3 CHITINASE (ATEP3);HOMOLOG OF CARROT EP3-3 CHITINASE (EP3); (CHIV);CHITINASE CLASS IV (ATCHITIV)	chitin degradation II (Vibrio)
AT3G16785	comp228063_c1.0	(PLDZETA1);PHOSPHOLIPASE D P1 (PLDP1);PHOSPHOLIPASE D ZETA1 (PLDZ1);PHOSPHOLIPASE D ZETA 1 (PLD ZETA 1)	choline biosynthesis III	ns	0.3805
AT5G64250	comp218803_c1	Aldolase-type TIM barrel family protein	cis-vaccenate biosynthesis	ns
AT5G57800	comp224732_c2.0	FACELESS POLLEN 1 (FLP1); (WAX2);ECERIFERUM 3 (CER3); (YRE)	cuticular wax biosynthesis	ns
AT2G27690	comp220360_c0	CYTOCHROME P450, FAMILY 94, SUBFAMILY C, POLYPEPTIDE 1 (CYP94C1)	cutin biosynthesis	ns
AT5G56970	comp228012_c1.1	CYTOKININ OXIDASE 3 (CKX3); (ATCKX3)	cytokinins degradation	ns
AT3G51520	comp211372_c0	(ATDGAT2);DIACYLGLYCEROL ACYLTRANSFERASE 2 (DGAT2)	diacylglycerol and triacylglycerol biosynthesis	ns
AT3G16910	comp188931_c0	ACYL-ACTIVATING ENZYME 7 (AAE7);ACETATE NON-UTILIZING 1 (ACN1)	ethanol degradation II	ns
AT1G02500	comp229872_c0	S-ADENOSYLMETHIONINE SYNTHETASE 1 (SAM1);S-ADENOSYLMETHIONINE SYNTHETASE-1 (SAM-1); (METK1); (AtSAM1); (MAT1)	ethylene biosynthesis I (plants)	ns
AT1G44170	comp224328_c0	ALDEHYDE DEHYDROGENASE 4 (ALDH4);ALDEHYDE DEHYDROGENASE 3H1 (ALDH3H1)	fatty acid alpha-oxidation I	ns
AT1G62610	comp212046_c1	NAD(P)-binding Rossmann-fold superfamily protein	fatty acid elongation -- saturated	>	0.000204
AT3G55290	comp212046_c0	SHORT-CHAIN DEHYDROGENASE/REDUCTASE ISOFORM D (SDRD)	fatty acid elongation -- saturated
AT5G64300	comp229535_c3	ARABIDOPSIS THALIANA GTP CYCLOHYDROLASE II (ATGCH);RIBOFLAVIN A1 (RIBA1);ARABIDOPSIS THALIANA RIBOFLAVIN A1 (ATRIBA1);RED FLUORESCENT IN DARKNESS 1 (RFD1);GTP CYCLOHYDROLASE II (GCH)	flavin biosynthesis I (bacteria and plants)	ns
AT5G13930	comp220239_c0.1	CHALCONE SYNTHASE (CHS);TRANSPARENT TESTA 4 (TT4); (ATCHS)	flavonoid biosynthesis	ns
AT5G14780	comp230061_c3.0	FORMATE DEHYDROGENASE (FDH); (ATFDH1)	formate oxidation to CO2	>	5.94e-07
AT1G05160	comp169896_c1.0	CYTOCHROME P450, FAMILY 88, SUBFAMILY A, POLYPEPTIDE 3 (CYP88A3);ENT-KAURENOIC ACID OXYDASE 1 (KAO1); (ATKAO1)	GA12 biosynthesis	ns
AT1G15550	comp233751_c0.0	GIBBERELLIN 3-OXIDASE 1 (GA3OX1);ARABIDOPSIS THALIANA GIBBERELLIN 3 BETA-HYDROXYLASE 1 (ATGA3OX1);GA REQUIRING 4 (GA4)	gibberellin biosynthesis I (non C-3, non C-13 hydroxylation)	ns	0.0127
AT4G25420	comp227255_c0.2	(AT2301);ARABIDOPSIS THALIANA GIBBERELLIN 20-OXIDASE 1 (ATGA20OX1);GA REQUIRING 5 (GA5); (GA20OX1)	gibberellin biosynthesis I (non C-3, non C-13 hydroxylation)
AT1G10370	comp234216_c3	GLUTATHIONE S-TRANSFERASE TAU 17 (ATGSTU17);GLUTATHIONE S-TRANSFERASE 30B (GST30B);EARLY-RESPONSIVE TO DEHYDRATION 9 (ERD9);GLUTATHIONE S-TRANSFERASE U17 (GSTU17);GLUTATHIONE S-TRANSFERASE 30 (GST30)	glutathione-mediated detoxification II	ns
AT4G24670	comp221053_c0.1	TAR2;TRYPTOPHAN AMINOTRANSFERASE RELATED 2	indole-3-acetate biosynthesis II	ns
AT1G20510	comp233950_c1.0	OPC-8:0 COA LIGASE1 (OPCL1)	jasmonic acid biosynthesis	ns
AT1G72330	comp168689_c0	ALANINE AMINOTRANSFERASE 2 (ALAAT2)	L-alanine degradation II (to D-lactate)	ns	0.2274
AT4G34710	comp228051_c0	ARGININE DECARBOXYLASE 2 (ADC2); (ATADC2); (SPE2)	L-arginine degradation X (arginine monooxygenase pathway)	ns	0.0189
AT3G47340	comp216588_c0	GLUTAMINE-DEPENDENT ASPARAGINE SYNTHASE 1 (ASN1);ARABIDOPSIS THALIANA GLUTAMINE-DEPENDENT ASPARAGINE SYNTHASE 1 (AT-ASN1);DARK INDUCIBLE 6 (DIN6)	L-asparagine biosynthesis I	ns	0.0189
AT1G55920	comp234986_c5.1	SERINE ACETYLTRANSFERASE 2;1 (ATSERAT2;1);SERINE ACETYLTRANSFERASE 2;1 (SERAT2;1);SERINE ACETYLTRANSFERASE 1 (SAT1);SERINE ACETYLTRANSFERASE 5 (SAT5)	L-cysteine biosynthesis I		2.33e-08
AT3G61440	comp222061_c1	CYSTEINE SYNTHASE C1 (ATCYSC1);CYSTEINE SYNTHASE C1 (CYSC1);BETA-SUBSTITUTED ALA SYNTHASE 3;1 (ARATH;BSAS3;1)	L-cysteine biosynthesis I
AT4G14880	comp199845_c0.0	O-ACETYLSERINE (THIOL) LYASE (OAS-TL) ISOFORM A1 (OASA1); (CYTACS1);ONSET OF LEAF DEATH 3 (OLD3)	L-cysteine biosynthesis I
AT5G53460	comp215455_c0.1	NADH-DEPENDENT GLUTAMATE SYNTHASE 1 (GLT1)	L-glutamate biosynthesis IV	>	5.94e-07
AT3G17820	comp90061_c0	ARABIDOPSIS THALIANA GLUTAMINE SYNTHASE CLONE KB6 (ATGSKB6);GLUTAMINE SYNTHETASE 1;3 (GLN1;3);GLUTAMINE SYNTHETASE 1.3 (GLN1.3)	L-glutamine biosynthesis I	ns	0.0964
AT4G15530	comp133142_c1	PYRUVATE ORTHOPHOSPHATE DIKINASE (PPDK)	L-glutamine biosynthesis III	ns
AT1G09240	comp223542_c3	ARABIDOPSIS THALIANA NICOTIANAMINE SYNTHASE 3 (ATNAS3);NICOTIANAMINE SYNTHASE 3 (NAS3)	L-nicotianamine biosynthesis	ns
AT5G38530	comp210158_c0.1	TRYPTOPHAN SYNTHASE BETA TYPE 2 (TSBtype2)	L-tryptophan biosynthesis	ns
AT5G54080	comp198844_c0	(ATHGO);HOMOGENTISATE 1,2-DIOXYGENASE (HGO)	L-tyrosine degradation I	ns
AT3G45300	comp232933_c0.0	ISOVALERYL-COA-DEHYDROGENASE (IVD);ISOVALERYL-COA-DEHYDROGENASE (IVDH); (ATIVD)	L-valine degradation I	ns
AT1G53240	comp229007_c1.3	MITOCHONDRIAL MALATE DEHYDROGENASE 1 (mMDH1)	malate-oxaloacetate shuttle II	ns
AT3G02570	comp223864_c0	PHOSPHOMANNOSE ISOMERASE 1 (PMI1);MATERNAL EFFECT EMBRYO ARREST 31 (MEE31)	mannitol biosynthesis	ns
AT1G76490	comp228561_c0	HYDROXY METHYLGLUTARYL COA REDUCTASE 1 (HMG1);MIRNA ACTION DEFICIENT 3 (MAD3); (AtHMGR1);3-HYDROXY-3-METHYLGLUTARYL COA REDUCTASE 1 (HMGR1)	mevalonate pathway I	>	4.73e-05
AT5G47720	comp230871_c0.1	ACETOACETYL-COA THIOLASE 1 (AACT1)	mevalonate pathway I
AT5G14760	comp218104_c0	FLAGELLIN-INSENSITIVE 4 (FIN4);L-ASPARTATE OXIDASE (AO)	NAD biosynthesis I (from aspartate)	ns
AT5G50210	comp229149_c0	SULFUR E 3 (SUFE3);QUINOLINATE SYNTHASE (QS);ONSET OF LEAF DEATH 5 (OLD5)	NAD biosynthesis I (from aspartate)
AT3G21070	comp229096_c0	NAD KINASE 1 (NADK1);NAD KINASE 1 (ATNADK-1)	NAD/NADH phosphorylation and dephosphorylation	ns
AT4G37980	comp234756_c2.1	ELICITOR-ACTIVATED GENE 3-1 (ELI3-1);CINNAMYL-ALCOHOL DEHYDROGENASE 7 (CAD7); (ATCAD7);ELICITOR-ACTIVATED GENE 3 (ELI3)	phenylpropanoid biosynthesis	ns
AT2G16430	comp233403_c1.1	(ATPAP10);PURPLE ACID PHOSPHATASE 10 (PAP10)	phosphate acquisition	>	0.000109
AT3G20500	comp217866_c0	PURPLE ACID PHOSPHATASE 18 (PAP18);PURPLE ACID PHOSPHATASE 18 (ATPAP18)	phosphate acquisition
AT3G52780	comp224497_c0	(ATPAP20); (PAP20)	phosphate acquisition
AT1G15080	comp219798_c1.0	PHOSPHATIDIC ACID PHOSPHATASE 2 (ATPAP2);LIPID PHOSPHATE PHOSPHATASE 2 (ATLPP2);LIPID PHOSPHATE PHOSPHATASE 2 (LPP2)	phosphatidate metabolism, as a signaling molecule	ns
AT3G12120	comp222939_c4	(ATFAD2);FATTY ACID DESATURASE 2 (FAD2)	phospholipid desaturation	ns
AT2G35390	comp198832_c0.0	Phosphoribosyltransferase family protein	PRPP biosynthesis I	ns	0.0398
AT1G74920	comp220250_c0.1	ALDEHYDE DEHYDROGENASE 10A8 (ALDH10A8)	putrescine degradation IV	>	0.0056
AT2G23420	comp233533_c0.1	NICOTINATE PHOSPHORIBOSYLTRANSFERASE 2 (NAPRT2)	pyridine nucleotide cycling (plants)	ns
AT1G54220	comp199825_c2	MITOCHONDRIAL PYRUVATE DEHYDROGENASE SUBUNIT 2-3 (MTE2-3)	pyruvate decarboxylation to acetyl CoA	>	5.86e-10
AT3G13930	comp199825_c5	MITOCHONDRIAL PYRUVATE DEHYDROGENASE SUBUNIT 2-2 (MTE2-2)	pyruvate decarboxylation to acetyl CoA
AT5G50850	comp234927_c0.1	MACCI-BOU (MAB1)	pyruvate decarboxylation to acetyl CoA
AT1G07250	comp209482_c0	UDP-GLUCOSYL TRANSFERASE 71C4 (UGT71C4)	quercetin glycoside biosynthesis (Arabidopsis)	ns
AT1G70310	comp133303_c0	SPERMIDINE SYNTHASE 2 (SPDS2)	spermidine biosynthesis I	ns
AT2G43020	comp188465_c0.0	POLYAMINE OXIDASE 2 (PAO2);POLYAMINE OXIDASE 2 (ATPAO2)	spermine and spermidine degradation III	ns
AT3G25570	comp228679_c0.2	S-ADENOSYLMETHIONINE DECARBOXYLASE 3;SAMDC3	spermine biosynthesis	ns
AT3G43190	comp225978_c0.0	ARABIDOPSIS THALIANA SUCROSE SYNTHASE 4 (ATSUS4);SUCROSE SYNTHASE 4 (SUS4)	sucrose degradation II (sucrose synthase)	ns
AT4G21990	comp215379_c1.0	APS REDUCTASE 3 (APR3);PAPS REDUCTASE HOMOLOG 26 (PRH26); (ATAPR3); (PRH-26)	sulfate reduction II (assimilatory)	>	3.02e-07
AT5G04590	comp226406_c0.0	SULFITE REDUCTASE (SIR)	sulfate reduction II (assimilatory)
AT2G27450	comp231369_c0.1	NITRILASE-LIKE PROTEIN 1 (NLP1); (CPA); (ATNLP1)	superpathway of polyamine biosynthesis	>	1.53e-26
AT5G08170	comp227136_c2.0	AGMATINE IMINOHYDROLASE (ATAIH);EMBRYO DEFECTIVE 1873 (EMB1873)	superpathway of polyamine biosynthesis
AT5G41480	comp230179_c0.3	A. THALIANA DHFS-FPGS HOMOLOG A (ATDFA);DHFS-FPGS HOMOLOG A (DFA);GLOBULAR ARREST1 (GLA1);EMBRYO DEFECTIVE 9 (EMB9)	tetrahydrofolate biosynthesis II	ns
AT5G06300	comp233931_c4	LONELY GUY 7 (LOG7)	trans-zeatin biosynthesis	ns
AT5G52400	comp212586_c0	CYTOCHROME P450, FAMILY 715, SUBFAMILY A, POLYPEPTIDE 1 (CYP715A1)	trans-zeatin biosynthesis
AT4G15440	comp223034_c1	(CYP74B2);HYDROPEROXIDE LYASE 1 (HPL1)	traumatin and (Z)-3-hexen-1-yl acetate biosynthesis	ns
AT1G23870	comp230061_c0	TREHALOSE-PHOSPHATASE/SYNTHASE 9 (ATTPS9);TREHALOSE-PHOSPHATASE/SYNTHASE 9 (TPS9);TREHALOSE -6-PHOSPHATASE SYNTHASE S9 (TPS9)	trehalose biosynthesis I	ns
AT4G24040	comp228426_c2	TREHALASE 1 (TRE1); (ATTRE1)	trehalose degradation II (trehalase)	ns
AT4G23920	comp234650_c2.2	UDP-GLC 4-EPIMERASE 2 (ATUGE2);UDP-D-GLUCOSE/UDP-D-GALACTOSE 4-EPIMERASE 2 (UGE2)	UDP-L-arabinose biosynthesis I (from UDP-xylose)	ns
AT1G53500	comp242108_c0	MUCILAGE-MODIFIED 4 (MUM4);ARABIDOPSIS THALIANA MUCILAGE-MODIFIED 4 (ATMUM4);ARABIDOPSIS THALIANA RHAMNOSE BIOSYNTHESIS 2 (ATRHM2);RHAMNOSE BIOSYNTHESIS 2 (RHM2)	UDP-L-rhamnose biosynthesis	ns
AT3G24090	comp227785_c0.1	L-GLUTAMINE D-FRUCTOSE-6-PHOSPHATE AMIDOTRANSFERASE (GFAT)	UDP-N-acetyl-D-glucosamine biosynthesis II	ns
AT3G17810	comp212860_c0.0	PYRIMIDINE 1 (PYD1)	uracil degradation I (reductive)	>	0.0056
AT1G01120	comp209835_c0	3-KETOACYL-COA SYNTHASE 1 (KCS1)	very long chain fatty acid biosynthesis I	>	6.48e-17
AT1G25450	comp232494_c0.1	ECERIFERUM 60 (CER60);3-KETOACYL-COA SYNTHASE 5 (KCS5)	very long chain fatty acid biosynthesis I
AT1G68530	comp188300_c0	CUTICULAR 1 (CUT1);POLLEN-PISTIL INCOMPATIBILITY 1 (POP1); (ATCUT1); (G2);3-KETOACYL-COA SYNTHASE 6 (KCS6);ECERIFERUM 6 (CER6)	very long chain fatty acid biosynthesis I
AT2G26250	comp223407_c0.1	3-KETOACYL-COA SYNTHASE 10 (KCS10);FIDDLEHEAD (FDH)	very long chain fatty acid biosynthesis I
AT2G28630	comp216608_c0	3-KETOACYL-COA SYNTHASE 12 (KCS12)	very long chain fatty acid biosynthesis I
AT5G50130	comp219581_c0.0	NAD(P)-binding Rossmann-fold superfamily protein	very long chain fatty acid biosynthesis I
AT3G03050	comp219089_c1	CELLULOSE SYNTHASE-LIKE D3 (CSLD3);KOJAK (KJK);ROOT HAIR DEFECTIVE 7 (RHD7);CELLULOSE SYNTHASE LIKE D3 (ATCSLD3)	xylan biosynthesis	ns
AT5G57655	comp224453_c0.1	xylose isomerase family protein	xylose degradation I	>	0.0005

## Sheet: insect UP only
Genes in Insect-UP only
InsUp	16	AT2G42670 AT5G17380 AT3G23920 AT4G17830 AT2G01900 AT3G11340 AT3G04720 AT5G24910 AT1G04220 AT2G45510 AT4G17090 AT2G41380 AT3G51070 AT5G40850 AT2G18700 AT1G63000
Gene	feature_name	Gene name	Pathway name	Chi square test for contingency table 2x2 (">" for significantly enriched, ns=not significant)	P-value (with continuity correction if a cell value is < 5)	Notes
AT1G04220	comp214897_c1	3-KETOACYL-COA SYNTHASE 2 (KCS2)	very long chain fatty acid biosynthesis I	ns
AT1G63000	comp188745_c0	UDP-4-KETO-6-DEOXY-D-GLUCOSE-3,5-EPIMERASE-4-REDUCTASE 1 (UER1);NUCLEOTIDE-RHAMNOSE SYNTHASE/EPIMERASE-REDUCTASE (NRS/ER)	dTDP-L-rhamnose biosynthesis II	ns	0.0138
AT2G01900	comp231562_c0	INOSITOL POLYPHOSPHATE PHOSPHATIDYLINOSITOL 5-PHOSPHATASE9 (T5PTASE9)	#N/A
AT2G18700	comp130620_c0	TREHALOSE PHOSPHATASE/SYNTHASE 11 (ATTPS11);TREHALOSE PHOSPHATASE/SYNTHASE 11 (TPS11); (ATTPSB);TREHALOSE-6-PHOSPHATE SYNTHASE 11 (TPS11)	trehalose biosynthesis I	ns
AT2G41380	comp230031_c0.1		#N/A
AT2G42670	comp229831_c0.0	PLANT CYSTEINE OXIDASE 4 (PCO4)	#N/A
AT2G45510	comp234994_c0.0	CYTOCHROME P450, FAMILY 704, SUBFAMILY A, POLYPEPTIDE 2 (CYP704A2)	#N/A
AT3G04720	comp168951_c1	PATHOGENESIS-RELATED 4 (PR4); (ATPR4); (PR-4);HEVEIN-LIKE (HEL)	#N/A
AT3G11340	comp227060_c0	UDP-DEPENDENT GLYCOSYLTRANSFERASE 76B1 (UGT76B1)	cytokinins 9-N-glucoside biosynthesis	ns
AT3G23920	comp235185_c0	BETA-AMYLASE 1 (BAM1); (ATBAM1); (TR-BAMY);BETA-AMYLASE 7 (BMY7)	#N/A
AT3G51070	comp234052_c1.0		#N/A
AT4G17090	comp220021_c1.0	CHLOROPLAST BETA-AMYLASE (CT-BMY); (ATBAM3);BETA-AMYLASE 8 (BMY8);BETA-AMYLASE 3 (BAM3)	starch degradation II	ns
AT4G17830	comp231639_c2.0	N2-ACETYLORNITHINE DEACETYLASE (ATNAOD)	L-ornithine biosynthesis I	ns
AT5G17380	comp213630_c0		#N/A
AT5G24910	comp265966_c0	EUI-LIKE P450 A1 (ELA1);CYTOCHROME P450, FAMILY 714, SUBFAMILY A, POLYPEPTIDE 1 (CYP714A1)	gibberellin biosynthesis III (early C-13 hydroxylation)	ns
AT5G40850	comp234825_c2.2	UROPHORPHYRIN METHYLASE 1 (UPM1)	siroheme biosynthesis	ns		only 4 genes in Aracyc
				Conclusions
				Under insect only, a chitinase is strongly UP-regulated (comp168951_c1). There also several other isoforms of chitinases up-regulated in COR treatment, but this is exclusive of the insect treatment, a sign that at least some isoforms are responsive, directly or indirectly, to the physical presence of chitin within the trap
				PCOs are involved in the N-end rule pathway-mediated proteolysis and control the preparation of ERF-VII proteins for degradation via the 26S proteasome. It is a controlled proteolysis process, I think it is a process different from the digestion of the prey proteins!
				the inositol polyphosphate phosphatidylinositol 5-phosphatase is involved in vesicle trafficking (endocytosis) during stress
				then there are two beta amylases, leaf starch breakdown. Amylases are exclusively up-regulated upon insect only, so they are not induced in basal secretion mode
			Pathway name

## Sheet: CorUp only
Genes in CorUP only
Names	total	elements
CorUp	118	AT1G56560 AT4G35630 AT5G02540 AT4G22590 AT4G26270 AT4G28720 AT5G11130 AT1G50460 AT1G67980 AT4G09510 AT1G32100 AT2G45290 AT1G06570 AT3G48280 AT1G63440 AT1G79550 AT5G42650 AT5G42810 AT5G43860 AT2G33150 AT1G33811 AT5G25880 AT1G24540 AT3G51840 AT3G13790 AT1G30620 AT1G47420 AT2G31955 AT3G09560 AT1G30100 AT3G03980 AT5G13430 AT1G10740 AT1G08200 AT4G39660 AT4G21220 AT1G14130 AT1G14700 AT5G24090 AT1G10670…
Gene	feature_name	Gene name	Pathway name	Chi square test for contingency table 2x2 (">" for significantly enriched, ns=not significant)	P-value (with continuity correction if a cell value is < 5)	Notes
AT4G08170	comp189050_c0	Inositol 1,3,4-trisphosphate 5/6-kinase family protein	1D-myo-inositol hexakisphosphate biosynthesis III	>	0.0056
AT5G16760	comp214140_c0	0	1D-myo-inositol hexakisphosphate biosynthesis III
AT1G22410	comp225650_c1.0	0	3-dehydroquinate biosynthesis I	ns	0.0388
AT1G71010	comp228768_c2	FORMS APLOID AND BINUCLEATE CELLS 1C	3-phosphoinositide biosynthesis	ns
AT5G20840	comp231920_c0.0	0	3-phosphoinositide biosynthesis
AT1G30100	comp227253_c0	0	abscisic acid biosynthesis	ns
AT4G22110	comp228887_c1	GroES-like zinc-binding dehydrogenase family protein	acetaldehyde biosynthesis I	ns
AT1G10670	comp132329_c0	ATP-citrate lyase A-1	acetyl-CoA biosynthesis III (from citrate)	ns
AT5G13430	comp134078_c0	Ubiquinol-cytochrome C reductase iron-sulfur subunit	aerobic respiration I (cytochrome c)	ns
AT1G53920	comp103106_c0	GDSL-motif lipase 5	benzoate biosynthesis I (CoA-dependent, beta-oxidative)	ns
AT3G63010	comp200979_c0	alpha/beta-Hydrolases superfamily protein	benzoate biosynthesis I (CoA-dependent, beta-oxidative)
AT5G23960	comp228710_c1.0	0	beta-caryophyllene biosynthesis	ns	0.0143
AT5G05690	comp230510_c0.1	0	brassinosteroid biosynthesis II	ns
AT1G79550	comp227892_c0	phosphoglycerate kinase	Calvin-Benson-Bassham cycle	ns
AT2G32530	comp233298_c2.0	0	cellulose biosynthesis	ns
AT5G24090	comp199955_c1	0	chitin degradation II (Vibrio)	ns
AT5G23940	comp226666_c0	0	chlorogenic acid biosynthesis I	ns
AT5G43860	comp233889_c2	0	chlorophyll a degradation I	ns
AT3G54690	comp234517_c0.0	0	CMP-3-deoxy-D-manno-octulosonate biosynthesis	ns
AT1G63440	comp217856_c0	heavy metal atpase 5	copper transport II	ns
AT1G64940	comp231297_c0	0	cutin biosynthesis	ns
AT1G75450	comp229516_c2.0	cytokinin oxidase 5	cytokinins degradation	ns
AT3G03980	comp240745_c0	NAD(P)-binding Rossmann-fold superfamily protein	methylglyoxal degradation III	ns
AT3G09560	comp232737_c1.1	Lipin family protein	diacylglycerol and triacylglycerol biosynthesis	ns
AT3G44830	comp234367_c0.1	0	diacylglycerol and triacylglycerol biosynthesis
AT1G47510	comp231553_c1.0	0	D-myo-inositol (1,3,4)-trisphosphate biosynthesis	ns
AT3G48000	comp223674_c0	aldehyde dehydrogenase 2B4	ethanol degradation II	ns
AT1G35190	comp132973_c0	2-oxoglutarate (2OG) and Fe(II)-dependent oxygenase superfamily protein	ethylene biosynthesis I (plants)	>	3.6e-05
AT3G17390	comp221022_c0	0	ethylene biosynthesis I (plants)
AT4G01850	comp90019_c0	S-adenosylmethionine synthetase 2	ethylene biosynthesis I (plants)
AT2G33150	comp208017_c0	peroxisomal 3-ketoacyl-CoA thiolase 3	fatty acid beta-oxidation II (peroxisome)	>	0.0028
AT4G29010	comp231854_c0.0	0	fatty acid beta-oxidation II (peroxisome)
AT3G51840	comp219874_c0.1	0	fatty acid beta-oxidation V (unsaturated, odd number, di-isomerase-dependent)	ns
AT1G14130	comp225651_c0.1	2-oxoglutarate (2OG) and Fe(II)-dependent oxygenase superfamily protein	gibberellin biosynthesis I (non C-3, non C-13 hydroxylation)	ns
AT1G02400	comp195279_c0.0	0	gibberellin inactivation I (2-beta-hydroxylation)	ns
AT1G79750	comp223348_c1	0	gluconeogenesis I	ns	0.4049
AT5G25880	comp223348_c0	NADP-malic enzyme 3	gluconeogenesis I
AT4G37870	comp222156_c1.0	0	gluconeogenesis III	ns
AT4G29130	comp227849_c0.0	hexokinase 1	glucose and glucose-1-phosphate degradation	ns
AT1G06620	comp188216_c0	2-oxoglutarate (2OG) and Fe(II)-dependent oxygenase superfamily protein	glucosinolate biosynthesis from dihomomethionine	ns
AT4G11600	comp219595_c0	glutathione peroxidase 6	glutathione-peroxide redox reactions	ns
AT1G80460	comp230916_c0.1	Actin-like ATPase superfamily protein	glycerol degradation I	>	1.59e-19
AT4G39660	comp230226_c4.2		glycine biosynthesis III	ns
AT1G22170	comp232514_c0.2	0	glycolysis I (from glucose 6-phosphate)	ns
AT4G26270	comp224068_c3	phosphofructokinase 3	glycolysis IV (plant cytosol)	ns
AT1G75210	comp230880_c1	HAD-superfamily hydrolase, subfamily IG, 5'-nucleotidase	guanosine nucleotides degradation I	ns
AT1G18580	comp222781_c0	galacturonosyltransferase 11	homogalacturonan biosynthesis/degradation	>	2.21e-08
AT1G53830	comp225978_c0.2	pectin methylesterase 2	homogalacturonan biosynthesis/degradation
AT1G80170	comp227302_c3.0	Pectin lyase-like superfamily protein	homogalacturonan biosynthesis/degradation
AT5G15470	comp219859_c0.2	0	homogalacturonan biosynthesis/degradation
AT3G02875	comp214218_c0	Peptidase M20/M25/M40 family protein	indole-3-acetate activation I	ns
AT3G48280	comp233543_c3.0	0	indole-3-acetate biosynthesis II	ns
AT4G28720	comp205495_c0	Flavin-binding monooxygenase family protein	indole-3-acetate biosynthesis II
AT2G06050	comp228116_c1.0	0	jasmonic acid biosynthesis	>	0.0024
AT3G25770	comp231932_c1.1	allene oxide cyclase 2	jasmonic acid biosynthesis
AT5G42650	comp230437_c0	0	jasmonic acid biosynthesis
AT5G07440	comp228208_c1.1	0	L-alanine degradation II (to D-lactate)	ns
AT2G30970	comp220915_c1	aspartate aminotransferase 1	L-aspartate degradation I	ns
AT1G65930	comp203937_c1	cytosolic NADP+-dependent isocitrate dehydrogenase	L-glutamine biosynthesis III	ns
AT4G21220	comp227821_c0.1	0	lipid IV A biosynthesis	ns
AT5G42810	comp220430_c0	inositol-pentakisphosphate 2-kinase 1	lipid-dependent phytate biosynthesis II (via Ins(1,3,4)P3)	ns
AT3G10050	comp216847_c0	0	L-isoleucine biosynthesis I (from threonine)	ns
AT2G26800	comp232986_c1.0	0	L-leucine degradation I	ns
AT4G35630	comp229804_c0.0	0	L-serine biosynthesis	ns
AT4G27070	comp197389_c0	0	L-tryptophan biosynthesis	ns
AT1G06570	comp210115_c0	phytoene desaturation 1	L-tyrosine degradation I	>	6.56e-05
AT5G53970	comp228679_c1.0	0	L-tyrosine degradation I
AT3G58610	comp207071_c0	ketol-acid reductoisomerase	L-valine biosynthesis	ns
AT2G14170	comp219446_c0	aldehyde dehydrogenase 6B2	L-valine degradation I	ns		only 2 genes in Aracyc
AT5G43330	comp210558_c0	Lactate/malate dehydrogenase family protein	malate-oxaloacetate shuttle II	ns
AT2G21250	comp210503_c0	NAD(P)-linked oxidoreductase superfamily protein	mannitol biosynthesis	ns
AT1G32100	comp91650_c0	pinoresinol reductase 1	matairesinol biosynthesis	ns
AT3G02780	comp230381_c1.1	0	methylerythritol phosphate pathway II	ns
AT3G54250	comp222804_c0	GHMP kinase family protein	mevalonate pathway I	ns
AT2G31955	comp228214_c0	0	molybdenum cofactor biosynthesis	ns
AT2G45290	comp234724_c1	Transketolase	pentose phosphate pathway (non-oxidative branch)	ns
AT1G13700	comp227160_c0.1	6-phosphogluconolactonase 1	pentose phosphate pathway (oxidative branch) I	ns
AT2G23910	comp133100_c0	NAD(P)-binding Rossmann-fold superfamily protein	phenylpropanoid biosynthesis	ns
AT1G14700	comp227175_c0	purple acid phosphatase 3	phosphate acquisition	ns
AT1G10740	comp217461_c0.0	0	phosphatidylcholine acyl editing	ns	0.0477
AT2G26560	comp205899_c0	phospholipase A 2A	phosphatidylcholine acyl editing
AT4G16820	comp209490_c0	alpha/beta-Hydrolases superfamily protein	phosphatidylcholine acyl editing
AT5G05580	comp225581_c0	fatty acid desaturase 8	phospholipid desaturation	ns
AT2G34500	comp229104_c0	cytochrome P450, family 710, subfamily A, polypeptide 1	plant sterol biosynthesis	ns
AT5G66005	comp231090_c0	Expressed protein	pyrimidine deoxyribonucleotides de novo biosynthesis III	ns
AT2G20340	comp226105_c0	0	salidroside biosynthesis	ns
AT5G13700	comp203926_c0.1	polyamine oxidase 1	spermine and spermidine degradation III	ns
AT5G20250	comp231287_c0.8	0	stachyose biosynthesis	ns
AT5G48300	comp93633_c0	ADP glucose pyrophosphorylase 1	starch biosynthesis	ns
AT1G24540	comp90312_c0	cytochrome P450, family 86, subfamily C, polypeptide 1	suberin monomers biosynthesis	>	0.0085
AT1G67980	comp232858_c2.0	0	suberin monomers biosynthesis
AT4G26220	comp234767_c0.2	S-adenosyl-L-methionine-dependent methyltransferases superfamily protein	suberin monomers biosynthesis
AT4G34050	comp215264_c0	S-adenosyl-L-methionine-dependent methyltransferases superfamily protein	suberin monomers biosynthesis
AT1G50460	comp226215_c0.0	hexokinase-like 1	sucrose degradation III (sucrose invertase)	>	2.7e-10
AT1G56560	comp219827_c0	Plant neutral invertase family protein	sucrose degradation III (sucrose invertase)
AT3G13790	comp232605_c0.0	0	sucrose degradation III (sucrose invertase)
AT4G09510	comp221760_c0	0	sucrose degradation III (sucrose invertase)
AT4G24620	comp220574_c1	phosphoglucose isomerase 1	sucrose degradation III (sucrose invertase)
AT1G47420	comp197488_c0.0	succinate dehydrogenase 5	TCA cycle II (plants and fungi)	ns
AT5G23250	comp223900_c1	0	TCA cycle II (plants and fungi)
AT1G09940	comp90200_c0	Glutamyl-tRNA reductase family protein	tetrapyrrole biosynthesis I (from glutamate)	>	6.56e-05
AT1G58290	comp239965_c0	Glutamyl-tRNA reductase family protein	tetrapyrrole biosynthesis I (from glutamate)
AT5G19460	comp229722_c3.0	0	thiamine salvage III	ns
AT5G19040	comp205112_c0	isopentenyltransferase 5	trans-zeatin biosynthesis	ns
AT3G45140	comp218803_c0.2	lipoxygenase 2	traumatin and (Z)-3-hexen-1-yl acetate biosynthesis	ns
AT1G06410	comp221829_c1	0	trehalose biosynthesis I	ns
AT4G22590	comp213794_c0.0	0	trehalose biosynthesis I
AT1G33811	comp191745_c0	0	triacylglycerol degradation	ns
AT1G71691	comp175051_c0	GDSL-like Lipase/Acylhydrolase superfamily protein	triacylglycerol degradation
AT1G14520	comp132481_c0	myo-inositol oxygenase 1	UDP-alpha-D-glucuronate biosynthesis (from myo-inositol)	ns
AT5G15490	comp215928_c0	UDP-glucose 6-dehydrogenase family protein	UDP-alpha-D-glucuronate biosynthesis (from UDP-glucose)	ns
AT4G00110	comp232607_c3	UDP-D-glucuronate 4-epimerase 3	UDP-D-galacturonate biosynthesis I (from UDP-D-glucuronate)	ns
AT3G10700	comp215080_c0	galacturonic acid kinase	UDP-D-galacturonate biosynthesis II (from D-galacturonate)	ns
AT1G08200	comp231135_c0.0	0	UDP-D-xylose biosynthesis	ns
AT1G30620	comp209863_c0	0	UDP-L-arabinose biosynthesis I (from UDP-xylose)	ns
AT5G02540	comp229772_c0.0	0	very long chain fatty acid biosynthesis I	ns
AT5G11130	comp180184_c0	0	xylogalacturonan biosynthesis	ns
AT4G07960	comp231994_c1	0	xyloglucan biosynthesis	ns

## Sheet: Venn diagram DOWN
Venn analysis of DOWN-regulated DE metabolic genes (insect capture/coronatine treatment). The analysis includes only the genes for which we have an Arabidopsis ortholog
List names	number of elements	number of unique elements
CorDown	143	134
InsDown	17	15
Overall number of unique elements		137
Names	total	elements	Pathway name
Cor Down Ins Down	12	AT5G11320 AT2G26710 AT3G12203 AT5G25310 AT3G08510 AT4G18010 AT2G06925 AT5G52920 AT3G61880 AT1G48320 AT1G74910 AT2G47240
Ins Down	3	AT3G57520 AT1G51260 AT1G60470
Cor Down	122	AT5G66450 AT4G30110 AT3G11480 AT4G28720 AT4G13700 AT3G52820 AT5G63380 AT5G16290 AT5G36130 AT4G12440 AT3G07850 AT1G27680 AT1G56190 AT2G07050 AT2G45290 AT3G03050 AT1G55850 AT2G31810 AT4G33110 AT4G24830 AT1G66430 AT2G38040 AT2G13360 AT1G05010 AT1G75330 AT1G21640 AT1G17420 AT1G60550 AT3G63520 AT1G10760 AT2G38660 AT1G50170 AT1G61720 AT1G48910 AT3G55800 AT5G08370 AT1G49430 AT5G11160 AT5G28840 AT4G32410…

## Sheet: Intersection DOWN
Genes in the intersection between InsDown and CorDown
Names	total	elements
CorDown InsDown	12	AT5G11320 AT2G26710 AT3G12203 AT5G25310 AT3G08510 AT4G18010 AT2G06925 AT5G52920 AT3G61880 AT1G48320 AT1G74910 AT2G47240
Gene	feature_name	Gene name	Pathway name	Chi square test for contingency table 2x2 (">" for significantly enriched, ns=not significant)	P-value (with continuity correction if a cell value is < 5)	Notes
AT1G48320	comp169799_c0	DHNA-COA THIOESTERASE 1 (DHNAT1)	1,4-dihydroxy-2-naphthoate biosynthesis	>	1.07e-05
AT2G26710	comp234314_c1	PHYB ACTIVATION TAGGED SUPPRESSOR 1 (BAS1); (CYP72B1); (CYP734A1)	brassinosteroids inactivation	>	0.0013
AT4G18010	comp227502_c0.0	INOSITOL(1,4,5)P3 5-PHOSPHATASE II (IP5PII);MYO-INOSITOL POLYPHOSPHATE 5-PHOSPHATASE 2 (5PTASE2);MYO-INOSITOL POLYPHOSPHATE 5-PHOSPHATASE 2 (AT5PTASE2)	D-myo-inositol (1,3,4)-trisphosphate biosynthesis	ns	0.0993
AT3G08510	comp231723_c3.1	PHOSPHOLIPASE C 2 (PLC2);PHOSPHOLIPASE C 2 (ATPLC2)	D-myo-inositol-5-phosphate metabolism	>	0.0013
AT1G74910	comp204789_c0	KONJAC 1 (KJC1)	GDP-mannose biosynthesis	>	6.4e-05
AT5G52920	comp229657_c0.1	PLASTIDIAL PYRUVATE KINASE 1 (PKP1);PLASTIDIAL PYRUVATE KINASE 2 (PKP2);PLASTIDIC PYRUVATE KINASE BETA SUBUNIT 1 (PKP-BETA1)	glycolysis IV (plant cytosol)	ns
AT5G11320	comp214813_c1	YUCCA4 (YUC4); (ATYUC4)	indole-3-acetate biosynthesis II	ns	0.0875
AT3G61880	comp239245_c0	CYTOCHROME P450 78A9 (CYP78A9)	leucodelphinidin biosynthesis	>	0.00038
AT2G06925	comp230690_c0.0	(PLA2-ALPHA);PHOSPHOLIPASE A2-ALPHA (ATSPLA2-ALPHA)	phosphatidylcholine acyl editing	>	2.9e-07
AT2G47240	comp228572_c0	ECERIFERUM 8 (CER8); (CER8);LONG-CHAIN ACYL-COA SYNTHASE 1 (LACS1)	phosphatidylcholine acyl editing
AT3G12203	comp234029_c2.0	SERINE CARBOXYPEPTIDASE-LIKE 17 (scpl17)	sinapate ester biosynthesis	ns	0.0327
AT5G25310	comp233264_c0.1	0	xylogalacturonan biosynthesis	ns

## Sheet: insect DOWN only
Genes in Insect-DOWN only
Names	total	elements
Ins Down	3	AT3G57520 AT1G51260 AT1G60470
Gene	feature_name	Gene name	Pathway name	Chi square test for contingency table 2x2 (">" for significantly enriched, ns=not significant)	P-value (with continuity correction if a cell value is < 5)	Notes
AT1G51260	comp222125_c0.0	LYSOPHOSPHATIDYL ACYLTRANSFERASE 3 (LPAT3)	CDP-diacylglycerol biosynthesis I	ns
AT1G60470	comp233429_c0	GALACTINOL SYNTHASE 4 (GolS4);GALACTINOL SYNTHASE 4 (AtGolS4)	stachyose biosynthesis	ns
AT3G57520	comp169171_c0	SEED IMBIBITION 2 (AtSIP2);SEED IMBIBITION 2 (SIP2);RAFFINOSE SYNTHASE 2 (RS2)	stachyose biosynthesis
with only 3 genes enrichment analysis is not significant

## Sheet: Cor DOWN only
Genes in COR-DOWN only
Cor Down	122	AT5G66450 AT4G30110 AT3G11480 AT4G28720 AT4G13700 AT3G52820 AT5G63380 AT5G16290 AT5G36130 AT4G12440 AT3G07850 AT1G27680 AT1G56190 AT2G07050 AT2G45290 AT3G03050 AT1G55850 AT2G31810 AT4G33110 AT4G24830 AT1G66430 AT2G38040 AT2G13360 AT1G05010 AT1G75330 AT1G21640 AT1G17420 AT1G60550 AT3G63520 AT1G10760 AT2G38660 AT1G50170 AT1G61720 AT1G48910 AT3G55800 AT5G08370 AT1G49430 AT5G11160 AT5G28840 AT4G32410…
Gene	feature_name	Gene name	Pathway name	Chi square test for contingency table 2x2 (">" for significantly enriched, ns=not significant)	P-value (with continuity correction if a cell value is < 5)	Notes
AT1G30520	comp231418_c0	ACYL-ACTIVATING ENZYME 14 (AAE14)	1,4-dihydroxy-2-naphthoate biosynthesis	>	9.05e-05
AT1G60550	comp233352_c0.2	ENOYL-COA HYDRATASE/ISOMERASE D (ECHID); (DHNS)	1,4-dihydroxy-2-naphthoate biosynthesis
AT1G61720	comp230818_c3	BANYULS (BAN)	2,3-cis-flavanols biosynthesis	ns	0.0163
AT3G56940	comp214631_c0	(CHL27); (ACSF);COPPER RESPONSE DEFECT 1 (CRD1)	3,8-divinyl-chlorophyllide a biosynthesis I (aerobic, light-dependent)	ns
AT4G18480	comp204905_c0	(CHLI-1);LOW TEMPERATURE WITH OPEN-STOMATA 1 (LOST1); (CHL11);CHLORINA 42 (CH42);CHLORINA 42 (CH-42); (CHLI1)	3,8-divinyl-chlorophyllide a biosynthesis I (aerobic, light-dependent)
AT3G25110	comp90506_c0	FATA ACYL-ACP THIOESTERASE (AtFaTA);FATA ACYL-ACP THIOESTERASE 1 (FATA1);FATA ACYL-ACP THIOESTERASE (FaTA)	acyl-ACP thioesterase pathway	ns
AT4G12440	comp228264_c0.0	ADENINE PHOSPHORIBOSYL TRANSFERASE 4 (APT4)	adenine and adenosine salvage II	>	3.13e-05
AT5G11160	comp217209_c0	ADENINE PHOSPHORIBOSYLTRANSFERASE 5 (APT5)	adenine and adenosine salvage II
AT3G08860	comp216243_c0	PYRIMIDINE 4 (PYD4)	beta-alanine biosynthesis II	ns	0.2028
AT2G43360	comp218069_c0	BIOTIN AUXOTROPH B (BIOB);BIOTIN AUXOTROPH 2 (BIO2)	biotin biosynthesis from 8-amino-7-oxononanoate I	ns
AT4G30110	comp229021_c0	HEAVY METAL ATPASE 2 (HMA2);ARABIDOPSIS HEAVY METAL ATPASE 2 (ATHMA2)	cadmium transport I	ns
AT1G32060	comp188514_c1	PHOSPHORIBULOKINASE (PRK)	Calvin-Benson-Bassham cycle	>	4.17e-16
AT1G43670	comp204381_c0.0	FRUCTOSE INSENSITIVE 1 (FINS1);ARABIDOPSIS THALIANA CYTOSOLIC FRUCTOSE-1,6-BISPHOSPHATASE (AtcFBP);FRUCTOSE-1,6-BISPHOSPHATASE (FBP); (CYFBP)	Calvin-Benson-Bassham cycle
AT1G56190	comp212237_c0	(CPGK2)	Calvin-Benson-Bassham cycle
AT1G67090	comp90027_c0	RIBULOSE BISPHOSPHATE CARBOXYLASE SMALL CHAIN 1A (RBCS1A)	Calvin-Benson-Bassham cycle
AT3G55800	comp188512_c0	SEDOHEPTULOSE-BISPHOSPHATASE (SBPASE)	Calvin-Benson-Bassham cycle
AT4G26530	comp217761_c0.0	FRUCTOSE-BISPHOSPHATE ALDOLASE 5 (FBA5); (ATFBA5)	Calvin-Benson-Bassham cycle
AT4G38970	comp205358_c0.1	(ATFBA2);FRUCTOSE-BISPHOSPHATE ALDOLASE 2 (FBA2)	Calvin-Benson-Bassham cycle
AT3G63520	comp188519_c0	(ATNCED1); (NCED1);CAROTENOID CLEAVAGE DIOXYGENASE 1 (ATCCD1);CAROTENOID CLEAVAGE DIOXYGENASE 1 (CCD1)	carotenoid cleavage	ns
AT4G22340	comp229916_c0	CYTIDINEDIPHOSPHATE DIACYLGLYCEROL SYNTHASE 2 (CDS2)	CDP-diacylglycerol biosynthesis II	ns
AT1G55850	comp226807_c0.0	CELLULOSE SYNTHASE LIKE E1 (CSLE1); (ATCSLE1)	cellulose biosynthesis	>	5.86e-10
AT4G32410	comp225592_c0	ANISOTROPY1 (ANY1);CELLULOSE SYNTHASE 1 (AtCESA1);RADIALLY SWOLLEN 1 (RSW1);CELLULOSE SYNTHASE 1 (CESA1)	cellulose biosynthesis
AT5G05170	comp225592_c1	ECTOPIC LIGNIFICATION 1 (ELI1);MULTIPLE RESPONSE EXPANSION 1 (MRE1);CELLULOSE SYNTHASE 3 (CESA3);CONSTITUTIVE EXPRESSION OF VSP 1 (CEV1); (ATCESA3); (ATH-B);ISOXABEN RESISTANT 1 (IXR1)	cellulose biosynthesis
AT5G64740	comp219819_c0	CELLULOSE SYNTHASE 6 (CESA6);PROCUSTE 1 (PRC1); (E112);ISOXABEN RESISTANT 2 (IXR2)	cellulose biosynthesis
AT4G25650	comp213921_c0.0	ACD1-LIKE (ACD1-LIKE);PROTOCHLOROPHYLLIDE-DEPENDENT TRANSLOCON COMPONENT, 52 KDA (PTC52);TRANSLOCON AT THE INNER ENVELOPE MEMBRANE OF CHLOROPLASTS, 55 KDA - IV (TIC55-IV)	chlorophyll <i>a</i> degradation II	ns
AT1G55180	comp226348_c4.0	(PLDALPHA4);PHOSPHOLIPASE D ALPHA 4 (PLDEPSILON)	choline biosynthesis III	>	0.0034
AT4G35790	comp224760_c0	PHOSPHOLIPASE D DELTA (PLDDELTA);ARABIDOPSIS THALIANA PHOSPHOLIPASE D DELTA (ATPLDDELTA)	choline biosynthesis III
AT3G01500	comp218704_c0	CARBONIC ANHYDRASE 1 (CA1)	cyanate degradation
AT5G57030	comp221204_c2.0	LUTEIN DEFICIENT 2 (LUT2)	delta-carotene biosynthesis	>	1.1e-05
AT1G23740	comp90040_c0	ALKENAL/ONE OXIDOREDUCTASE (AOR)	detoxification of reactive carbonyls in chloroplasts	ns
AT5G66450	comp226886_c0.1	LIPID PHOSPHATE PHOSPHATASE EPSILON 2 (LPPEPSILON2)	diacylglycerol and triacylglycerol biosynthesis	ns
AT2G43900	comp220977_c0.0	INOSITOL-POLYPHOSPHATE 5-PHOSPHATASE 12 (5PTASE12)	D-myo-inositol (1,3,4)-trisphosphate biosynthesis	ns	0.335
AT1G21980	comp230657_c0.0	PHOSPHATIDYLINOSITOL-4-PHOSPHATE 5-KINASE 1 (PIP5K1); (ATPIPK1);PHOSPHATIDYLINOSITOL-4-PHOSPHATE 5-KINASE 1 (ATPIP5K1)	D-myo-inositol (1,4,5)-trisphosphate biosynthesis
AT5G51970	comp231004_c1.0	SORBITOL DEHYDROGENASE (ATSDH)	D-sorbitol degradation I	ns
AT3G48000	comp228970_c3.1	ALDEHYDE DEHYDROGENASE 2A (ALDH2A);ALDEHYDE DEHYDROGENASE 2 (ALDH2);ALDEHYDE DEHYDROGENASE 2B4 (ALDH2B4)	ethanol degradation II	ns
AT1G05010	comp206541_c0	ETHYLENE-FORMING ENZYME (EFE); (EAT1);ETHYLENE FORMING ENZYME (ACO4)	ethylene biosynthesis I (plants)	ns
AT5G28840	comp170205_c0	GDP-D-MANNOSE 3',5'-EPIMERASE (GME)	extended VTC2 cycle	ns	0.0163
AT3G66658	comp220866_c0	ALDEHYDE DEHYDROGENASE 22A1 (ALDH22a1)	fatty acid alpha-oxidation I	ns
AT5G59750	comp222554_c0.0	HOMOLOG OF RIBA 3 (RIBA3); (ATRIBA3)	flavin biosynthesis I (bacteria and plants)	ns
AT5G08640	comp239906_c0	FLAVONOL SYNTHASE (FLS);FLAVONOL SYNTHASE 1 (FLS1); (ATFLS1)	flavonoid biosynthesis	ns
AT5G13930	comp222029_c0	CHALCONE SYNTHASE (CHS); (ATCHS);TRANSPARENT TESTA 4 (TT4)	flavonoid biosynthesis
AT1G01220	comp233374_c0.0	ARABIDOPSIS THALIANA L-FUCOKINASE/GDP-L-FUCOSE PYROPHOSPHORYLASE (AtFKGP);L-FUCOKINASE/GDP-L-FUCOSE PYROPHOSPHORYLASE (FKGP)	GDP-L-fucose biosynthesis II (from L-fucose)	ns
AT3G03190	comp214942_c0.0	GLUTATHIONE S-TRANSFERASE F11 (GSTF11);ARABIDOPSIS GLUTATHIONE-S-TRANSFERASE 6 (ATGSTF6);GLUTATHIONE S-TRANSFERASE F11 (ATGSTF11)	glutathione-mediated detoxification II	ns
AT4G37930	comp212393_c0	SERINE TRANSHYDROXYMETHYLTRANSFERASE 1 (SHM1);SERINE HYDROXYMETHYLTRANSFERASE 1 (SHMT1);SERINE TRANSHYDROXYMETHYLTRANSFERASE (STM)	glycine biosynthesis I	ns
AT2G26080	comp211336_c0	GLYCINE DECARBOXYLASE P-PROTEIN 2 (GLDP2);GLYCINE DECARBOXYLASE P-PROTEIN 2 (AtGLDP2)	glycine cleavage	ns
AT1G17050	comp212466_c0	(ATSPS2);SOLANESYL DIPHOSPHATE SYNTHASE 2 (SPS2)	heptaprenyl diphosphate biosynthesis	ns
AT1G06780	comp220441_c0	GALACTURONOSYLTRANSFERASE 6 (GAUT6)	homogalacturonan biosynthesis	ns
AT3G07850	comp233009_c1.0		homogalacturonan degradation	ns
AT1G48910	comp233889_c0	YUCCA 10 (YUC10)	indole-3-acetate biosynthesis II	ns
AT4G28720	comp219296_c1.0	CYTOKININ INDUCED ROOT CURLING 2 (CKRC2);YUCCA 8 (YUC8)	indole-3-acetate biosynthesis II
AT5G49740	comp231022_c1.0	FERRIC REDUCTION OXIDASE 7 (FRO7);FERRIC REDUCTION OXIDASE 7 (ATFRO7)	iron reduction and absorption	ns
AT5G63380	comp228828_c0.0		jasmonic acid biosynthesis	ns
AT4G00590	comp222958_c0		L-asparagine degradation I	ns
AT4G31990	comp206109_c0	ASPARTATE AMINOTRANSFERASE 5 (ASP5); (ATAAT1);ASPARTATE AMINOTRANSFERASE DEFICIENT 3 (AAT3)	L-aspartate degradation I	ns
AT1G75330	comp209995_c0	ORNITHINE CARBAMOYLTRANSFERASE (OTC)	L-citrulline degradation	ns
AT4G24830	comp204943_c0		L-citrulline-nitric oxide cycle	ns
AT5G42800	comp211104_c0	(M318); (TT3);DIHYDROFLAVONOL 4-REDUCTASE (DFR)	leucopelargonidin and leucocyanidin biosynthesis	ns
AT5G04140	comp226016_c0	GLUTAMATE SYNTHASE 1 (GLU1);FERREDOXIN-DEPENDENT GLUTAMATE SYNTHASE (FD-GOGAT); (GLUS);FERREDOXIN-DEPENDENT GLUTAMATE SYNTHASE 1 (GLS1)	L-glutamine biosynthesis III	ns
AT4G39120	comp228088_c0.2	HISTIDINE BIOSYNTHESIS 7 (HISN7);MYO-INOSITOL MONOPHOSPHATASE LIKE 2 (IMPL2)	L-histidine biosynthesis	ns
AT4G19710	comp223684_c0	ASPARTATE KINASE-HOMOSERINE DEHYDROGENASE (AK-HSDH);ASPARTATE KINASE-HOMOSERINE DEHYDROGENASE II (AK-HSDH II)	L-homoserine biosynthesis	ns
AT1G64660	comp204130_c0	METHIONINE GAMMA-LYASE (ATMGL);METHIONINE GAMMA-LYASE (MGL)	L-methionine degradation II	ns	0.0163
AT1G31800	comp233372_c1.1	LUTEIN DEFICIENT 5 (LUT5);"CYTOCHROME P450, FAMILY 97, SUBFAMILY A, POLYPEPTIDE 3" (CYP97A3)	lutein biosynthesis	ns
AT2G31810	comp134996_c0	ALS-INTERACTING PROTEIN1 (AIP1);ACETOLACTATE SYNTHASE SMALL SUBUNIT 1 (AHASS1)	L-valine biosynthesis	>	3.13e-05
AT5G16290	comp134996_c1	VALINE-TOLERANT 1 (VAT1);ALS-INTERACTING PROTEIN3 (AIP3);ACETOLACTATE SYNTHASE SMALL SUBUNIT 2 (AHASS2)	L-valine biosynthesis
AT4G33110	comp218867_c0		magnoflorine biosynthesis	ns
AT2G23620	comp199935_c0	METHYL ESTERASE 1 (MES1);ARABIDOPSIS THALIANA METHYL ESTERASE 1 (ATMES1)	methyl indole-3-acetate interconversion	ns
AT1G21640	comp226203_c0.0	NAD KINASE 2 (NADK2)	NAD/NADH phosphorylation and dephosphorylation	ns
AT2G38040	comp228639_c6.1	ACETYL CO-ENZYME A CARBOXYLASE CARBOXYLTRANSFERASE ALPHA SUBUNIT (CAC3)	octanoyl-[acyl-carrier protein] biosynthesis (mitochondria, yeast)	ns
AT2G45290	comp222622_c3	TRANSKETOLASE 2 (TKL2)	pentose phosphate pathway (non-oxidative branch)	ns
AT3G52780	comp221192_c0.0	(ATPAP20); (PAP20)	phosphate acquisition	>	0.0011
AT3G52820	comp212770_c0.0	PURPLE ACID PHOSPHATASE 22 (PAP22);PURPLE ACID PHOSPHATASE 22 (ATPAP22)	phosphate acquisition
AT4G13700	comp228053_c0	PURPLE ACID PHOSPHATASE 23 (PAP23); (ATPAP23)	phosphate acquisition
AT1G49430	comp228585_c0.1	(LRD2);LATERAL ROOT DEVELOPMENT 2 (LRD2);LONG-CHAIN ACYL-COA SYNTHETASE 2 (LACS2)	phosphatidylcholine acyl editing	ns
AT2G26560	comp222979_c2	PHOSPHOLIPASE A 2A (PLP2);PHOSPHOLIPASE A 2A (PLA IIA);PHOSPHOLIPASE A 2A (PLA2A);PATATIN-LIKE PROTEIN 2 (PLP2); (PLAII ALPHA)	phosphatidylcholine acyl editing
AT2G42690	comp204676_c0		phosphatidylcholine acyl editing
AT3G18000	comp205489_c0	N-METHYLTRANSFERASE 1 (NMT1);XIPOTL 1 (XPL1); (PEAMT)	phosphatidylcholine biosynthesis IV	ns
AT1G80860	comp226973_c0.1	PHOSPHOLIPID N-METHYLTRANSFERASE (PLMT);ARABIDOPSIS PHOSPHOLIPID N-METHYLTRANSFERASE (ATPLMT)	phosphatidylcholine biosynthesis V	ns
AT1G15110	comp229599_c0	(ATPSS1);PHOSPHATIDYLSERINE SYNTHASE 1 (PSS1)	phosphatidylethanolamine biosynthesis I	ns	0.2028
AT3G03530	comp220838_c0	(ATNPC4);NON-SPECIFIC PHOSPHOLIPASE C4 (NPC4)	phospholipases	ns
AT1G03130	comp213627_c0	PHOTOSYSTEM I SUBUNIT D-2 (PSAD-2)	photosynthesis light reactions	>	2.37e-19
AT1G08380	comp230062_c0.0	PHOTOSYSTEM I SUBUNIT O (PSAO)	photosynthesis light reactions
AT1G20020	comp207388_c1	LEAF FNR 2 (ATLFNR2);LEAF-TYPE CHLOROPLAST-TARGETED FNR 2 (LFNR2);FERREDOXIN-NADP(+)-OXIDOREDUCTASE 2 (FNR2)	photosynthesis light reactions
AT1G30380	comp90054_c0	PHOTOSYSTEM I SUBUNIT K (PSAK)	photosynthesis light reactions
AT1G31330	comp235131_c0	PHOTOSYSTEM I SUBUNIT F (PSAF)	photosynthesis light reactions
AT5G11450	comp234127_c0.1	PSBP DOMAIN PROTEIN 5 (PPD5)	photosynthesis light reactions
AT5G64040	comp168800_c0.1	(PSAN)	photosynthesis light reactions
AT5G66190	comp207388_c0	LEAF FNR 1 (ATLFNR1);LEAF-TYPE CHLOROPLAST-TARGETED FNR 1 (LFNR1);FERREDOXIN-NADP(+)-OXIDOREDUCTASE 1 (FNR1)	photosynthesis light reactions
AT1G74470	comp225198_c0.1	0	phytyl diphosphate biosynthesis	ns	0.0163
AT3G19820	comp198655_c0.1	DIMINUTIA (DIM);ENHANCED VERY-LOW-FLUENCE RESPONSES 1 (EVE1);DWARF 1 (DWF1);CABBAGE 1 (CBB1);DIMINUTO 1 (DIM1)	plant sterol biosynthesis II	>	8.09e-05
AT5G13710	comp90196_c0	CEPHALOPOD (CPH);STEROL METHYLTRANSFERASE 1 (SMT1)	plant sterol biosynthesis II
AT2G07050	comp227232_c0.0	CYCLOARTENOL SYNTHASE 1 (CAS1)	plant sterol biosynthesis II
AT2G01670	comp232281_c0.1	NUDIX HYDROLASE HOMOLOG 17 (atnudt17);NUDIX HYDROLASE HOMOLOG 17 (NUDT17)	pyridine nucleotide cycling (plants)	ns
AT5G51100	comp224045_c0	FE SUPEROXIDE DISMUTASE 2 (FSD2)	reactive oxygen species degradation	ns
AT1G50170	comp215431_c0.0	SIROHYDROCHLORIN FERROCHELATASE B (ATSIRB);SIROHYDROCHLORIN FERROCHELATASE B (SIRB)	siroheme biosynthesis	ns
AT3G22740	comp166382_c0	HOMOCYSTEINE S-METHYLTRANSFERASE 3 (HMT3)	S-methyl-L-methionine cycle	ns
AT1G68540	comp234435_c0.0	TETRAKETIDE ALPHA-PYRONE REDUCTASE 2 (TKPR2);CINNAMOYL COA REDUCTASE-LIKE 6 (CCRL6)	sporopollenin precursors biosynthesis	ns
AT5G40390	comp225698_c1	SEED IMBIBITION 1-LIKE (SIP1);RAFFINOSE SYNTHASE 5 (RS5)	stachyose biosynthesis	ns
AT1G27680	comp226886_c0.2	ADPGLC-PPASE LARGE SUBUNIT (APL2)	starch biosynthesis	ns
AT4G18240	comp230334_c0.0	ARABIDOPSIS THALIANA STARCH SYNTHASE 4 (ATSS4);STARCH SYNTHASE 4 (SSIV);STARCH SYNTHASE 4 (SS4)	starch biosynthesis
AT1G10760	comp229126_c1.0	STARCH EXCESS 1 (SEX1); (SOP1); (GWD); (GWD1); (SOP)	starch degradation II	ns
AT5G20280	comp230230_c0.0	SUCROSE PHOSPHATE SYNTHASE 1F (ATSPS1F);SUCROSE-PHOSPHATE SYNTHASE A1 (SPSA1);SUCROSE PHOSPHATE SYNTHASE 1F (SPS1F)	sucrose biosynthesis I (from photosynthesis)	ns
AT1G66430	comp212621_c0	FRUCTOKINASE 6 (FRK6)	sucrose degradation III (sucrose invertase)	>	0.0017
AT3G54090	comp233168_c1	FRUCTOKINASE-LIKE 1 (FLN1)	sucrose degradation III (sucrose invertase)
AT3G59480	comp225959_c0.1	FRUCTOKINASE 4 (FRK4)	sucrose degradation III (sucrose invertase)
AT5G23250	comp223076_c0.0		TCA cycle II (plants and fungi)	ns
AT2G38660	comp231729_c2.2		tetrahydrofolate biosynthesis II	ns
AT5G54770	comp224408_c0.0	(THI1);THIAMINE4 (THI4);THIAZOLE REQUIRING (TZ)	thiazole biosynthesis III (eukaryotes)	>	0.0025
AT5G47770	comp235414_c0	FARNESYL DIPHOSPHATE SYNTHASE 1 (FPS1)	trans, trans-farnesyl diphosphate biosynthesis	ns	0.8736
AT1G17420	comp219789_c0	LIPOXYGENASE 3 (LOX3);ARABIDOPSIS THALIANA LIPOXYGENASE 3 (ATLOX3)	traumatin and (Z)-3-hexen-1-yl acetate biosynthesis	ns
AT3G45140	comp226720_c1.0	ARABIODOPSIS THALIANA LIPOXYGENASE 2 (ATLOX2);LIPOXYGENASE 2 (LOX2)	traumatin and (Z)-3-hexen-1-yl acetate biosynthesis
AT3G16370	comp205460_c0.0		triacylglycerol degradation	ns
AT4G26790	comp230485_c0.0		triacylglycerol degradation
AT4G28780	comp174395_c0		triacylglycerol degradation
AT5G36130	comp224862_c0.0		ursolate biosynthesis	ns	0.0163
AT3G11480	comp207427_c0	(ATBSMT1); (BSMT1)	volatile benzenoid biosynthesis I (ester formation)	ns
AT2G33100	comp230608_c1.0	CELLULOSE SYNTHASE-LIKE D1 (CSLD1);CELLULOSE SYNTHASE-LIKE D1 (ATCSLD1);CELLULOSE-SYNTHASE LIKE D1 (CSLD1)	xylan biosynthesis	>	0.00045
AT3G03050	comp225620_c0.1	KOJAK (KJK);ROOT HAIR DEFECTIVE 7 (RHD7);CELLULOSE SYNTHASE-LIKE D3 (CSLD3);CELLULOSE SYNTHASE LIKE D3 (ATCSLD3)	xylan biosynthesis
AT2G20370	comp173795_c0	KATAMARI 1 (KAM1);SHORT ROOT IN SALT MEDIUM 3 (RSA3); (AtMUR3);MURUS 3 (MUR3)	xyloglucan biosynthesis	ns
AT2G13360	comp225694_c3.0	ALANINE:GLYOXYLATE AMINOTRANSFERASE (AGT);L-SERINE:GLYOXYLATE AMINOTRANSFERASE (SGAT);ALANINE:GLYOXYLATE AMINOTRANSFERASE 1 (AGT1)	#N/A
AT2G30150	comp228779_c0		#N/A
AT3G22400	comp232061_c0.1	(LOX5);ARABIDOPSIS THALIANA LIPOXYGENASE 5 (ATLOX5)	#N/A
AT5G08370	comp220034_c3.0	ALPHA-GALACTOSIDASE 2 (AGAL2);ALPHA-GALACTOSIDASE 2 (AtAGAL2)	#N/A

## Sheet: mapping metabolites to pathways
Enriched Pathway	Compound_common_name	Reaction_equation
Intersection Insect/coronatine UP
ABA degradation to phaseic acid	2-cis-abscisate	2-cis-abscisate + a reduced [NADPH-hemoprotein reductase] + oxygen -> 8'-hydroxyabscisate + an oxidized [NADPH-hemoprotein reductase] + H2O
ABA degradation to phaseic acid	8'-hydroxyabscisate	8'-hydroxyabscisate -> phaseic acid
ABA degradation to phaseic acid	dihydroxyphaseic acid	phaseic acid + a reduced two electron carrier -> dihydroxyphaseic acid + an oxidized electron carrier
ABA degradation to phaseic acid	phaseic acid	8'-hydroxyabscisate -> phaseic acid
acetaldehyde biosynthesis I	acetaldehyde	ethanol + NAD+ <--> acetaldehyde + NADH + H+
cellulose biosynthesis	UDP-alpha-D-glucose	UDP-alpha-D-glucose + cellulose(n) -> cellulose(n+1) + UDP
cellulose biosynthesis	cellulose	UDP-alpha-D-glucose + cellulose(n) -> cellulose(n+1) + UDP
fatty acid elongation -- saturated	a 3-oxoacyl-[acp]	a 3-oxoacyl-[acp] + NADPH + H+ -> a (3R)-3-hydroxyacyl-[acyl-carrier protein] + NADP+
fatty acid elongation -- saturated	a malonyl-[acp]	a 2,3,4-saturated fatty acyl-[acp] + a malonyl-[acp] + H+ -> acyl-carrier protein + a 3-oxoacyl-[acp] + CO2
fatty acid elongation -- saturated	a trans-2-enoyl-[acyl-carrier protein]	a trans-2-enoyl-[acyl-carrier protein] + NADPH + H+ -> a 2,3,4-saturated fatty acyl-[acp] + NADP+
fatty acid elongation -- saturated	a 2,3,4-saturated fatty acyl-[acp]	a trans-2-enoyl-[acyl-carrier protein] + NADPH + H+ -> a 2,3,4-saturated fatty acyl-[acp] + NADP+
fatty acid elongation -- saturated	a (3R)-3-hydroxyacyl-[acyl-carrier protein]	a (3R)-3-hydroxyacyl-[acyl-carrier protein] -> a trans-2-enoyl-[acyl-carrier protein] + H2O
formate oxidation to CO2	formate	formate + NAD+ -> CO2 + NADH
L-cysteine biosynthesis I	L-cysteine	O-acetyl-L-serine + hydrogen sulfide -> L-cysteine + acetate + H+
L-cysteine biosynthesis I	acetate	O-acetyl-L-serine + hydrogen sulfide -> L-cysteine + acetate + H+
L-cysteine biosynthesis I	O-acetyl-L-serine	L-serine + acetyl-CoA -> O-acetyl-L-serine + coenzyme A
L-cysteine biosynthesis I	L-serine	L-serine + acetyl-CoA -> O-acetyl-L-serine + coenzyme A
L-glutamate biosynthesis IV	L-glutamate	2-oxoglutarate + L-glutamine + NADH + H+ -> 2 L-glutamate + NAD+
L-glutamate biosynthesis IV	L-glutamine	2-oxoglutarate + L-glutamine + NADH + H+ -> 2 L-glutamate + NAD+
L-glutamate biosynthesis IV	2-oxoglutarate	2-oxoglutarate + L-glutamine + NADH + H+ -> 2 L-glutamate + NAD+
mevalonate pathway I	prenyl diphosphate	isopentenyl diphosphate <--> prenyl diphosphate
mevalonate pathway I	isopentenyl diphosphate	isopentenyl diphosphate <--> prenyl diphosphate
mevalonate pathway I	(R)-mevalonate	(R)-mevalonate + ATP -> (R)-5-phosphomevalonate + ADP + H+
mevalonate pathway I	(R)-5-phosphomevalonate	(R)-5-phosphomevalonate + ATP -> (R)-mevalonate diphosphate + ADP
mevalonate pathway I	(S)-3-hydroxy-3-methylglutaryl-CoA	acetoacetyl-CoA + acetyl-CoA + H2O -> (S)-3-hydroxy-3-methylglutaryl-CoA + coenzyme A + H+
mevalonate pathway I	(R)-mevalonate diphosphate	(R)-5-phosphomevalonate + ATP -> (R)-mevalonate diphosphate + ADP
phosphate acquisition	phosphate	a phosphate monoester + H2O -> an alcohol + phosphate
phosphate acquisition	an alcohol	a phosphate monoester + H2O -> an alcohol + phosphate
phosphate acquisition	a phosphate monoester	a phosphate monoester + H2O -> an alcohol + phosphate
putrescine degradation IV	4-aminobutanal	putrescine + oxygen + H2O -> ammonium + hydrogen peroxide + 4-aminobutanal
putrescine degradation IV	4-aminobutanoate	4-aminobutanal + NAD+ + H2O -> 4-aminobutanoate + NADH + 2 H+
putrescine degradation IV	1-pyrroline	4-aminobutanal <--> 1-pyrroline + H2O
putrescine degradation IV	ammonium	putrescine + oxygen + H2O -> ammonium + hydrogen peroxide + 4-aminobutanal
putrescine degradation IV	putrescine	putrescine + oxygen + H2O -> ammonium + hydrogen peroxide + 4-aminobutanal
pyruvate decarboxylation to acetyl CoA	a [pyruvate dehydrogenase E2 protein] N6-dihydrolipoyl-L-lysine	a [pyruvate dehydrogenase E2 protein] N6-S-acetyldihydrolipoyl-L-lysine + coenzyme A -> acetyl-CoA + a [pyruvate dehydrogenase E2 protein] N6-dihydrolipoyl-L-lysine
pyruvate decarboxylation to acetyl CoA	pyruvate	pyruvate + a [pyruvate dehydrogenase E2 protein] N6-lipoyl-L-lysine + H+ -> a [pyruvate dehydrogenase E2 protein] N6-S-acetyldihydrolipoyl-L-lysine + CO2
pyruvate decarboxylation to acetyl CoA	a [pyruvate dehydrogenase E2 protein] N6-S-acetyldihydrolipoyl-L-lysine	a [pyruvate dehydrogenase E2 protein] N6-S-acetyldihydrolipoyl-L-lysine + coenzyme A -> acetyl-CoA + a [pyruvate dehydrogenase E2 protein] N6-dihydrolipoyl-L-lysine
pyruvate decarboxylation to acetyl CoA	a [pyruvate dehydrogenase E2 protein] N6-lipoyl-L-lysine	pyruvate + a [pyruvate dehydrogenase E2 protein] N6-lipoyl-L-lysine + H+ -> a [pyruvate dehydrogenase E2 protein] N6-S-acetyldihydrolipoyl-L-lysine + CO2
assimilatory sulfate reduction II	glutathione	2 glutathione + adenosine 5'-phosphosulfate -> sulfite + AMP + glutathione disulfide + 2 H+
assimilatory sulfate reduction II	glutathione disulfide	2 glutathione + adenosine 5'-phosphosulfate -> sulfite + AMP + glutathione disulfide + 2 H+
assimilatory sulfate reduction II	adenosine 5'-phosphosulfate	2 glutathione + adenosine 5'-phosphosulfate -> sulfite + AMP + glutathione disulfide + 2 H+
superpathway of polyamine biosynthesis II	S-adenosyl 3-(methylsulfanyl)propylamine	spermidine + S-adenosyl 3-(methylsulfanyl)propylamine -> spermine + S-methyl-5'-thioadenosine + H+
superpathway of polyamine biosynthesis II	spermidine	spermidine + S-adenosyl 3-(methylsulfanyl)propylamine -> spermine + S-methyl-5'-thioadenosine + H+
superpathway of polyamine biosynthesis II	S-methyl-5'-thioadenosine	spermidine + S-adenosyl 3-(methylsulfanyl)propylamine -> spermine + S-methyl-5'-thioadenosine + H+
superpathway of polyamine biosynthesis II	spermine	spermidine + S-adenosyl 3-(methylsulfanyl)propylamine -> spermine + S-methyl-5'-thioadenosine + H+
uracil degradation I (reductive)	3-ureidopropanoate	3-ureidopropanoate + H2O + 2 H+ -> beta-alanine + ammonium + CO2
uracil degradation I (reductive)	uracil	uracil + NADPH + H+ -> 5,6-dihydrouracil + NADP+
uracil degradation I (reductive)	beta-alanine	3-ureidopropanoate + H2O + 2 H+ -> beta-alanine + ammonium + CO2
uracil degradation I (reductive)	5,6-dihydrouracil	5,6-dihydrouracil + H2O -> 3-ureidopropanoate + H+
very long chain fatty acid biosynthesis I	a very-long-chain (2E)-2-enoyl-CoA	a very-long-chain (2E)-2-enoyl-CoA + NADPH + H+ -> a very-long-chain 2,3,4-saturated fatty acyl CoA + NADP+
very long chain fatty acid biosynthesis I	a very-long-chain (3R)-3-hydroxyacyl-CoA	a very-long-chain (3R)-3-hydroxyacyl-CoA -> a very-long-chain (2E)-2-enoyl-CoA + H2O
very long chain fatty acid biosynthesis I	a very-long-chain 2,3,4-saturated fatty acyl CoA	a very-long-chain 2,3,4-saturated fatty acyl CoA + malonyl-CoA -> a very-long-chain oxoacyl-CoA + CO2 + coenzyme A
very long chain fatty acid biosynthesis I	a very-long-chain oxoacyl-CoA	a very-long-chain oxoacyl-CoA + NADPH + H+ -> a very-long-chain (3R)-3-hydroxyacyl-CoA + NADP+
very long chain fatty acid biosynthesis I	malonyl-CoA	a very-long-chain 2,3,4-saturated fatty acyl CoA + malonyl-CoA -> a very-long-chain oxoacyl-CoA + CO2 + coenzyme A
D-xylose degradation I	D-xylulose 5-phosphate	D-xylulose + ATP -> D-xylulose 5-phosphate + ADP + H+
D-xylose degradation I	D-xylose	D-xylose <--> D-xylulose
D-xylose degradation I	D-xylulose	D-xylulose + ATP -> D-xylulose 5-phosphate + ADP + H+
Coronatine UP-only
1D-myo-inositol hexakisphosphate biosynthesis III (Spirodela polyrrhiza)	D-myo-inositol 1,3,4,5,6-pentakisphosphate	D-myo-inositol 1,3,4,5,6-pentakisphosphate + ATP -> phytate + ADP + H+
1D-myo-inositol hexakisphosphate biosynthesis III (Spirodela polyrrhiza)	D-myo-inositol (3,4,6)-trisphosphate	D-myo-inositol (3,4,6)-trisphosphate + ATP -> D-myo-inositol (3,4,5,6)-tetrakisphosphate + ADP + H+
1D-myo-inositol hexakisphosphate biosynthesis III (Spirodela polyrrhiza)	phytate	D-myo-inositol 1,3,4,5,6-pentakisphosphate + ATP -> phytate + ADP + H+
1D-myo-inositol hexakisphosphate biosynthesis III (Spirodela polyrrhiza)	D-glucopyranose 6-phosphate	D-glucopyranose 6-phosphate -> 1D-myo-inositol 3-monophosphate
1D-myo-inositol hexakisphosphate biosynthesis III (Spirodela polyrrhiza)	D-myo-inositol (3,4)-bisphosphate	D-myo-inositol (3,4)-bisphosphate + ATP -> D-myo-inositol (3,4,6)-trisphosphate + ADP + H+
1D-myo-inositol hexakisphosphate biosynthesis III (Spirodela polyrrhiza)	D-myo-inositol (3,4,5,6)-tetrakisphosphate	D-myo-inositol (3,4,6)-trisphosphate + ATP -> D-myo-inositol (3,4,5,6)-tetrakisphosphate + ADP + H+
1D-myo-inositol hexakisphosphate biosynthesis III (Spirodela polyrrhiza)	myo-inositol	myo-inositol + ATP -> 1D-myo-inositol 3-monophosphate + ADP + H+
1D-myo-inositol hexakisphosphate biosynthesis III (Spirodela polyrrhiza)	1D-myo-inositol 3-monophosphate	D-glucopyranose 6-phosphate -> 1D-myo-inositol 3-monophosphate
ethylene biosynthesis I (plants)	L-methionine	ATP + L-methionine + H2O -> S-adenosyl-L-methionine + phosphate + diphosphate
ethylene biosynthesis I (plants)	1-aminocyclopropane-1-carboxylate	L-ascorbate + 1-aminocyclopropane-1-carboxylate + H+ + oxygen -> ethene + L-dehydro-ascorbate + hydrogen cyanide + CO2 + 2 H2O
ethylene biosynthesis I (plants)	L-dehydro-ascorbate	L-ascorbate + 1-aminocyclopropane-1-carboxylate + H+ + oxygen -> ethene + L-dehydro-ascorbate + hydrogen cyanide + CO2 + 2 H2O
ethylene biosynthesis I (plants)	L-ascorbate	L-ascorbate + 1-aminocyclopropane-1-carboxylate + H+ + oxygen -> ethene + L-dehydro-ascorbate + hydrogen cyanide + CO2 + 2 H2O
ethylene biosynthesis I (plants)	S-methyl-5'-thioadenosine	S-adenosyl-L-methionine -> S-methyl-5'-thioadenosine + 1-aminocyclopropane-1-carboxylate + H+
ethylene biosynthesis I (plants)	S-adenosyl-L-methionine	ATP + L-methionine + H2O -> S-adenosyl-L-methionine + phosphate + diphosphate
fatty acid beta-oxidation II (peroxisome)	a 2,3,4-saturated 3-oxoacyl-CoA	a 2,3,4-saturated 3-oxoacyl-CoA + coenzyme A -> a 2,3,4-saturated fatty acyl CoA + acetyl-CoA
fatty acid beta-oxidation II (peroxisome)	a 2,3,4-saturated fatty acid	a 2,3,4-saturated fatty acid + ATP + coenzyme A -> a 2,3,4-saturated fatty acyl CoA + AMP + diphosphate
fatty acid beta-oxidation II (peroxisome)	a (2E)-2-enoyl-CoA	a (2E)-2-enoyl-CoA + H2O -> a 2,3,4-saturated (3S)-3-hydroxyacyl-CoA
fatty acid beta-oxidation II (peroxisome)	a 2,3,4-saturated fatty acyl CoA	a 2,3,4-saturated 3-oxoacyl-CoA + coenzyme A -> a 2,3,4-saturated fatty acyl CoA + acetyl-CoA
fatty acid beta-oxidation II (peroxisome)	a 2,3,4-saturated (3S)-3-hydroxyacyl-CoA	a (2E)-2-enoyl-CoA + H2O -> a 2,3,4-saturated (3S)-3-hydroxyacyl-CoA
glycerol degradation I	glycerone phosphate	sn-glycerol 3-phosphate[in] + an electron-transfer quinone[membrane] -> glycerone phosphate[in] + an electron-transfer quinol[membrane]
glycerol degradation I	an electron-transfer quinone	sn-glycerol 3-phosphate[in] + an electron-transfer quinone[membrane] -> glycerone phosphate[in] + an electron-transfer quinol[membrane]
glycerol degradation I	sn-glycerol 3-phosphate	sn-glycerol 3-phosphate[in] + an electron-transfer quinone[membrane] -> glycerone phosphate[in] + an electron-transfer quinol[membrane]
glycerol degradation I	an electron-transfer quinol	sn-glycerol 3-phosphate[in] + an electron-transfer quinone[membrane] -> glycerone phosphate[in] + an electron-transfer quinol[membrane]
glycerol degradation I	glycerol	glycerol + ATP -> sn-glycerol 3-phosphate + ADP + H+
homogalacturonan biosynthesis	UDP-alpha-D-galacturonate	(1,4-alpha-D-galacturonosyl)(n) + UDP-alpha-D-galacturonate -> (1,4-alpha-D-galacturonosyl)(n+1) + UDP
homogalacturonan biosynthesis	S-adenosyl-L-methionine	n S-adenosyl-L-methionine + a homogalacturonan -> a methyl-esterified homogalacturonan + n S-adenosyl-L-homocysteine + n H+
homogalacturonan biosynthesis	a homogalacturonan	(1,4-alpha-D-galacturonosyl)(n) + UDP-alpha-D-galacturonate -> (1,4-alpha-D-galacturonosyl)(n+1) + UDP
homogalacturonan biosynthesis	S-adenosyl-L-homocysteine	n S-adenosyl-L-methionine + a homogalacturonan -> a methyl-esterified homogalacturonan + n S-adenosyl-L-homocysteine + n H+
homogalacturonan biosynthesis	a methyl-esterified homogalacturonan	n S-adenosyl-L-methionine + a homogalacturonan -> a methyl-esterified homogalacturonan + n S-adenosyl-L-homocysteine + n H+
homogalacturonan degradation	4-deoxy-L-threo-hex-4-enopyranuronate	a methyl-esterified homogalacturonan -> methanol + D-galactopyranuronate + 4-deoxy-L-threo-hex-4-enopyranuronate
homogalacturonan degradation	D-galactopyranuronate	a methyl-esterified homogalacturonan -> methanol + D-galactopyranuronate + 4-deoxy-L-threo-hex-4-enopyranuronate
homogalacturonan degradation	a methyl-esterified homogalacturonan	a methyl-esterified homogalacturonan -> methanol + D-galactopyranuronate + 4-deoxy-L-threo-hex-4-enopyranuronate
jasmonic acid biosynthesis	3-oxo-2-(cis-2'-pentenyl)-cyclopentane-1-octanoyl-CoA	3-oxo-2-(cis-2'-pentenyl)-cyclopentane-1-octanoyl-CoA + oxygen -> 3-oxo-2-(cis-2'-pentenyl)-cyclopentane-1-(E-octa-2-enoyl)-CoA + hydrogen peroxide
jasmonic acid biosynthesis	3-oxo-2-(cis-2'-pentenyl)-cyclopentane-1-(E-buta-2-enoyl)-CoA	3-oxo-2-(cis-2'-pentenyl)-cyclopentane-1-(E-buta-2-enoyl)-CoA + H2O -> 3-oxo-2-(cis-2'-pentenyl)-cyclopentane-1-(3R-hydroxybutanoyl)-CoA
jasmonic acid biosynthesis	(9Z,13S,15Z)-12,13-epoxyoctadeca-9,11,15-trienoate	(9Z,13S,15Z)-12,13-epoxyoctadeca-9,11,15-trienoate -> dinor-12-oxo-phytodienoate
jasmonic acid biosynthesis	3-oxo-2-(cis-2'-pentenyl)-cyclopentane-1-hexanoyl-CoA	3-oxo-2-(cis-2'-pentenyl)-cyclopentane-1-(3-oxooctanoyl)-CoA + coenzyme A -> 3-oxo-2-(cis-2'-pentenyl)-cyclopentane-1-hexanoyl-CoA + acetyl-CoA
jasmonic acid biosynthesis	8-[(1R,2R)-3-oxo-2-{(Z)-pent-2-enyl}cyclopentyl]octanoate	8-[(1R,2R)-3-oxo-2-{(Z)-pent-2-enyl}cyclopentyl]octanoate + ATP + coenzyme A -> 3-oxo-2-(cis-2'-pentenyl)-cyclopentane-1-octanoyl-CoA + AMP + diphosphate
jasmonic acid biosynthesis	alpha-linolenate	alpha-linolenate + oxygen -> 13(S)-HPOTE
jasmonic acid biosynthesis	3-oxo-2-(cis-2'-pentenyl)-cyclopentane-1-(3-oxooctanoyl)-CoA	3-oxo-2-(cis-2'-pentenyl)-cyclopentane-1-(3R-hydroxyoctanoyl)-CoA + NAD+ -> 3-oxo-2-(cis-2'-pentenyl)-cyclopentane-1-(3-oxooctanoyl)-CoA + NADH + H+
jasmonic acid biosynthesis	3-oxo-2-(cis-2'-pentenyl)-cyclopentane-1-(E-octa-2-enoyl)-CoA	3-oxo-2-(cis-2'-pentenyl)-cyclopentane-1-octanoyl-CoA + oxygen -> 3-oxo-2-(cis-2'-pentenyl)-cyclopentane-1-(E-octa-2-enoyl)-CoA + hydrogen peroxide
jasmonic acid biosynthesis	3-oxo-2-(cis-2'-pentenyl)-cyclopentane-1-(3-oxohexanoyl)-CoA	3-oxo-2-(cis-2'-pentenyl)-cyclopentane-1-(3R-hydroxyhexanoyl)-CoA + NAD+ -> 3-oxo-2-(cis-2'-pentenyl)-cyclopentane-1-(3-oxohexanoyl)-CoA + NADH + H+
jasmonic acid biosynthesis	3-oxo-2-(cis-2'-pentenyl)-cyclopentane-1-butanoyl-CoA	3-oxo-2-(cis-2'-pentenyl)-cyclopentane-1-(3-oxohexanoyl)-CoA + coenzyme A -> 3-oxo-2-(cis-2'-pentenyl)-cyclopentane-1-butanoyl-CoA + acetyl-CoA
jasmonic acid biosynthesis	3-oxo-2-(cis-2'-pentenyl)-cyclopentane-1-(3-oxobutanoyl)-CoA	3-oxo-2-(cis-2'-pentenyl)-cyclopentane-1-(3R-hydroxybutanoyl)-CoA + NAD+ -> 3-oxo-2-(cis-2'-pentenyl)-cyclopentane-1-(3-oxobutanoyl)-CoA + NADH + H+
jasmonic acid biosynthesis	3-oxo-2-(cis-2'-pentenyl)-cyclopentane-1-(3R-hydroxyhexanoyl)-CoA	3-oxo-2-(cis-2'-pentenyl)-cyclopentane-1-(E-hexa-2-enoyl)-CoA + H2O -> 3-oxo-2-(cis-2'-pentenyl)-cyclopentane-1-(3R-hydroxyhexanoyl)-CoA
jasmonic acid biosynthesis	(-)-jasmonate	(+)-7-epi-jasmonate <--> (-)-jasmonate
jasmonic acid biosynthesis	(+)-7-epi-jasmonoyl-CoA	(+)-7-epi-jasmonoyl-CoA + H2O -> (+)-7-epi-jasmonate + coenzyme A + H+
jasmonic acid biosynthesis	3-oxo-2-(cis-2'-pentenyl)-cyclopentane-1-(3R-hydroxybutanoyl)-CoA	3-oxo-2-(cis-2'-pentenyl)-cyclopentane-1-(E-buta-2-enoyl)-CoA + H2O -> 3-oxo-2-(cis-2'-pentenyl)-cyclopentane-1-(3R-hydroxybutanoyl)-CoA
jasmonic acid biosynthesis	(+)-7-epi-jasmonate	(+)-7-epi-jasmonoyl-CoA + H2O -> (+)-7-epi-jasmonate + coenzyme A + H+
jasmonic acid biosynthesis	13(S)-HPOTE	alpha-linolenate + oxygen -> 13(S)-HPOTE
jasmonic acid biosynthesis	3-oxo-2-(cis-2'-pentenyl)-cyclopentane-1-(3R-hydroxyoctanoyl)-CoA	3-oxo-2-(cis-2'-pentenyl)-cyclopentane-1-(E-octa-2-enoyl)-CoA + H2O -> 3-oxo-2-(cis-2'-pentenyl)-cyclopentane-1-(3R-hydroxyoctanoyl)-CoA
jasmonic acid biosynthesis	dinor-12-oxo-phytodienoate	(9Z,13S,15Z)-12,13-epoxyoctadeca-9,11,15-trienoate -> dinor-12-oxo-phytodienoate
jasmonic acid biosynthesis	3-oxo-2-(cis-2'-pentenyl)-cyclopentane-1-(E-hexa-2-enoyl)-CoA	3-oxo-2-(cis-2'-pentenyl)-cyclopentane-1-hexanoyl-CoA + oxygen -> 3-oxo-2-(cis-2'-pentenyl)-cyclopentane-1-(E-hexa-2-enoyl)-CoA + hydrogen peroxide
L-tyrosine degradation I	4-fumaryl-acetoacetate	4-fumaryl-acetoacetate + H2O -> fumarate + acetoacetate + H+
L-tyrosine degradation I	4-maleyl-acetoacetate	homogentisate + oxygen -> 4-maleyl-acetoacetate + H+
L-tyrosine degradation I	L-glutamate	L-tyrosine + 2-oxoglutarate <--> L-glutamate + 3-(4-hydroxyphenyl)pyruvate
L-tyrosine degradation I	acetoacetate	4-fumaryl-acetoacetate + H2O -> fumarate + acetoacetate + H+
L-tyrosine degradation I	L-tyrosine	L-tyrosine + 2-oxoglutarate <--> L-glutamate + 3-(4-hydroxyphenyl)pyruvate
L-tyrosine degradation I	homogentisate	3-(4-hydroxyphenyl)pyruvate + oxygen -> CO2 + homogentisate
L-tyrosine degradation I	2-oxoglutarate	L-tyrosine + 2-oxoglutarate <--> L-glutamate + 3-(4-hydroxyphenyl)pyruvate
L-tyrosine degradation I	3-(4-hydroxyphenyl)pyruvate	L-tyrosine + 2-oxoglutarate <--> L-glutamate + 3-(4-hydroxyphenyl)pyruvate
L-tyrosine degradation I	fumarate	4-fumaryl-acetoacetate + H2O -> fumarate + acetoacetate + H+
suberin monomers biosynthesis	ferulate	ferulate + ATP + coenzyme A -> trans-feruloyl-CoA + AMP + diphosphate
suberin monomers biosynthesis	palmitoyl-CoA	palmitoyl-CoA + H2O -> palmitate + coenzyme A + H+
suberin monomers biosynthesis	trans-caffeoyl-CoA	trans-caffeate + ATP + coenzyme A -> trans-caffeoyl-CoA + AMP + diphosphate
suberin monomers biosynthesis	tyramine	trans-feruloyl-CoA + tyramine -> N-feruloyltyramine + coenzyme A + H+
suberin monomers biosynthesis	4-coumarate	cinnamate + a reduced [NADPH-hemoprotein reductase] + oxygen -> 4-coumarate + an oxidized [NADPH-hemoprotein reductase] + H2O
suberin monomers biosynthesis	trans-caffeate	trans-caffeate + ATP + coenzyme A -> trans-caffeoyl-CoA + AMP + diphosphate
suberin monomers biosynthesis	oleate	oleate + a reduced [NADPH-hemoprotein reductase] + oxygen -> 18-hydroxyoleate + an oxidized [NADPH-hemoprotein reductase] + H2O
suberin monomers biosynthesis	22-oxo-docosanoyl-CoA	22-hydroxy-docosanoyl-CoA + NADP+ -> 22-oxo-docosanoyl-CoA + NADPH + H+
suberin monomers biosynthesis	palmitate	palmitoyl-CoA + H2O -> palmitate + coenzyme A + H+
suberin monomers biosynthesis	omega-carboxy-(9Z)-octadec-9-enoyl-CoA	alpha,omega-9Z-octadecenedioate + ATP + coenzyme A -> omega-carboxy-(9Z)-octadec-9-enoyl-CoA + AMP + diphosphate
suberin monomers biosynthesis	18-oxo-oleate	18-hydroxyoleate + NADP+ -> 18-oxo-oleate + NADPH + H+
suberin monomers biosynthesis	docosanoyl-CoA	docosanoyl-CoA + a reduced [NADPH-hemoprotein reductase] + oxygen -> 22-hydroxy-docosanoyl-CoA + an oxidized [NADPH-hemoprotein reductase] + H2O
suberin monomers biosynthesis	22-carboxy-docosanoyl-CoA	22-oxo-docosanoyl-CoA + NADP+ + H2O -> 22-carboxy-docosanoyl-CoA + NADPH + 2 H+
suberin monomers biosynthesis	cinnamate	cinnamate + a reduced [NADPH-hemoprotein reductase] + oxygen -> 4-coumarate + an oxidized [NADPH-hemoprotein reductase] + H2O
suberin monomers biosynthesis	18-hydroxyoleate	oleate + a reduced [NADPH-hemoprotein reductase] + oxygen -> 18-hydroxyoleate + an oxidized [NADPH-hemoprotein reductase] + H2O
suberin monomers biosynthesis	S-adenosyl-L-methionine	S-adenosyl-L-methionine + trans-caffeate -> ferulate + S-adenosyl-L-homocysteine + H+
suberin monomers biosynthesis	L-phenylalanine	L-phenylalanine -> cinnamate + ammonium
suberin monomers biosynthesis	trans-feruloyl-CoA	trans-feruloyl-CoA + tyramine -> N-feruloyltyramine + coenzyme A + H+
suberin monomers biosynthesis	16-hydroxypalmitate	palmitate + a reduced [NADPH-hemoprotein reductase] + oxygen -> 16-hydroxypalmitate + an oxidized [NADPH-hemoprotein reductase] + H2O
suberin monomers biosynthesis	N-feruloyltyramine	trans-feruloyl-CoA + tyramine -> N-feruloyltyramine + coenzyme A + H+
suberin monomers biosynthesis	22-hydroxy-docosanoyl-CoA	docosanoyl-CoA + a reduced [NADPH-hemoprotein reductase] + oxygen -> 22-hydroxy-docosanoyl-CoA + an oxidized [NADPH-hemoprotein reductase] + H2O
suberin monomers biosynthesis	S-adenosyl-L-homocysteine	S-adenosyl-L-methionine + trans-caffeoyl-CoA -> trans-feruloyl-CoA + S-adenosyl-L-homocysteine + H+
suberin monomers biosynthesis	alpha,omega-9Z-octadecenedioate	18-oxo-oleate + NADP+ + H2O -> alpha,omega-9Z-octadecenedioate + NADPH + 2 H+
suberin monomers biosynthesis	oleoyl-CoA	oleoyl-CoA + H2O -> oleate + coenzyme A + H+
suberin monomers biosynthesis	16-hydroxypalmitoyl-CoA	16-hydroxypalmitate + ATP + coenzyme A -> 16-hydroxypalmitoyl-CoA + AMP + diphosphate
sucrose degradation III (sucrose invertase)	beta-D-fructofuranose	beta-D-fructofuranose + ATP -> beta-D-fructofuranose 6-phosphate + ADP + H+
sucrose degradation III (sucrose invertase)	beta-D-fructofuranose 6-phosphate	D-glucopyranose 6-phosphate <--> beta-D-fructofuranose 6-phosphate
sucrose degradation III (sucrose invertase)	D-glucopyranose 6-phosphate	D-glucopyranose + ATP -> D-glucopyranose 6-phosphate + ADP + H+
sucrose degradation III (sucrose invertase)	D-glucopyranose	sucrose + H2O -> beta-D-fructofuranose + D-glucopyranose
sucrose degradation III (sucrose invertase)	sucrose	sucrose + H2O -> beta-D-fructofuranose + D-glucopyranose
tetrapyrrole biosynthesis I (from glutamate)	5-aminolevulinate	(S)-4-amino-5-oxopentanoate -> 5-aminolevulinate
tetrapyrrole biosynthesis I (from glutamate)	L-glutamate	a tRNAglu + L-glutamate + ATP -> an L-glutamyl-[tRNAGlu] + AMP + diphosphate
tetrapyrrole biosynthesis I (from glutamate)	uroporphyrinogen-III	preuroporphyrinogen -> uroporphyrinogen-III + H2O
tetrapyrrole biosynthesis I (from glutamate)	porphobilinogen	4 porphobilinogen + H2O -> 4 ammonium + preuroporphyrinogen
tetrapyrrole biosynthesis I (from glutamate)	preuroporphyrinogen	4 porphobilinogen + H2O -> 4 ammonium + preuroporphyrinogen
tetrapyrrole biosynthesis I (from glutamate)	(S)-4-amino-5-oxopentanoate	an L-glutamyl-[tRNAGlu] + NADPH + H+ -> (S)-4-amino-5-oxopentanoate + a tRNAglu + NADP+
Intersection Insect/coronatine DOWN
1,4-dihydroxy-2-naphthoate biosynthesis II (plants)	4-(2'-carboxyphenyl)-4-oxobutyryl-CoA	4-(2'-carboxyphenyl)-4-oxobutyryl-CoA + H+ -> 1,4-dihydroxy-2-naphthoyl-CoA + H2O
1,4-dihydroxy-2-naphthoate biosynthesis II (plants)	pyruvate	2-succinyl-5-enolpyruvoyl-6-hydroxy-3-cyclohexene-1-carboxylate -> (1R,6R)-6-hydroxy-2-succinylcyclohexa-2,4-diene-1-carboxylate + pyruvate
1,4-dihydroxy-2-naphthoate biosynthesis II (plants)	1,4-dihydroxy-2-naphthoate	1,4-dihydroxy-2-naphthoyl-CoA + H2O -> 1,4-dihydroxy-2-naphthoate + coenzyme A + H+
1,4-dihydroxy-2-naphthoate biosynthesis II (plants)	2-succinylbenzoate	ATP + 2-succinylbenzoate + coenzyme A -> 4-(2'-carboxyphenyl)-4-oxobutyryl-CoA + ADP + phosphate
1,4-dihydroxy-2-naphthoate biosynthesis II (plants)	2-succinyl-5-enolpyruvoyl-6-hydroxy-3-cyclohexene-1-carboxylate	isochorismate + 2-oxoglutarate + H+ -> 2-succinyl-5-enolpyruvoyl-6-hydroxy-3-cyclohexene-1-carboxylate + CO2
1,4-dihydroxy-2-naphthoate biosynthesis II (plants)	isochorismate	isochorismate + 2-oxoglutarate + H+ -> 2-succinyl-5-enolpyruvoyl-6-hydroxy-3-cyclohexene-1-carboxylate + CO2
1,4-dihydroxy-2-naphthoate biosynthesis II (plants)	(1R,6R)-6-hydroxy-2-succinylcyclohexa-2,4-diene-1-carboxylate	2-succinyl-5-enolpyruvoyl-6-hydroxy-3-cyclohexene-1-carboxylate -> (1R,6R)-6-hydroxy-2-succinylcyclohexa-2,4-diene-1-carboxylate + pyruvate
1,4-dihydroxy-2-naphthoate biosynthesis II (plants)	2-oxoglutarate	isochorismate + 2-oxoglutarate + H+ -> 2-succinyl-5-enolpyruvoyl-6-hydroxy-3-cyclohexene-1-carboxylate + CO2
1,4-dihydroxy-2-naphthoate biosynthesis II (plants)	chorismate	chorismate -> isochorismate
1,4-dihydroxy-2-naphthoate biosynthesis II (plants)	1,4-dihydroxy-2-naphthoyl-CoA	1,4-dihydroxy-2-naphthoyl-CoA + H2O -> 1,4-dihydroxy-2-naphthoate + coenzyme A + H+
brassinosteroids inactivation	brassinolide 22-O-sulfate	brassinolide + 3'-phosphoadenylyl-sulfate -> adenosine 3',5'-bisphosphate + brassinolide 22-O-sulfate + H+
brassinosteroids inactivation	26-hydroxycastasterone	castasterone + a reduced [NADPH-hemoprotein reductase] + oxygen -> 26-hydroxycastasterone + an oxidized [NADPH-hemoprotein reductase] + H2O
brassinosteroids inactivation	brassinolide	brassinolide + UDP-alpha-D-glucose -> brassinolide-23-O-glucoside + UDP + H+
brassinosteroids inactivation	UDP-alpha-D-glucose	castasterone + UDP-alpha-D-glucose -> castasterone-23-O-glucoside + UDP + H+
brassinosteroids inactivation	3'-phosphoadenylyl-sulfate	brassinolide + 3'-phosphoadenylyl-sulfate -> adenosine 3',5'-bisphosphate + brassinolide 22-O-sulfate + H+
brassinosteroids inactivation	adenosine 3',5'-bisphosphate	brassinolide + 3'-phosphoadenylyl-sulfate -> adenosine 3',5'-bisphosphate + brassinolide 22-O-sulfate + H+
brassinosteroids inactivation	brassinolide-23-O-glucoside	brassinolide + UDP-alpha-D-glucose -> brassinolide-23-O-glucoside + UDP + H+
brassinosteroids inactivation	castasterone	castasterone + a reduced [NADPH-hemoprotein reductase] + oxygen -> 26-hydroxycastasterone + an oxidized [NADPH-hemoprotein reductase] + H2O
brassinosteroids inactivation	castasterone-23-O-glucoside	castasterone + UDP-alpha-D-glucose -> castasterone-23-O-glucoside + UDP + H+
brassinosteroids inactivation	castasterone 22-O-sulfate	castasterone + 3'-phosphoadenylyl-sulfate -> adenosine 3',5'-bisphosphate + castasterone 22-O-sulfate + H+
brassinosteroids inactivation	26-hydroxybrassinolide	brassinolide + a reduced two electron carrier + oxygen -> 26-hydroxybrassinolide + an oxidized electron carrier + H2O
D-myo-inositol-5-phosphate metabolism	1-phosphatidyl-1D-myo-inositol 3,5-bisphosphate	1-phosphatidyl-1D-myo-inositol 3,5-bisphosphate + H2O -> a 1-phosphatidyl-1D-myo-inositol 5-phosphate + phosphate
D-myo-inositol-5-phosphate metabolism	D-myo-inositol (1,4,5)-trisphosphate	a 1-phosphatidyl-1D-myo-inositol 4,5-bisphosphate + H2O -> a 1,2-diacyl-sn-glycerol + D-myo-inositol (1,4,5)-trisphosphate + H+
D-myo-inositol-5-phosphate metabolism	a 1-phosphatidyl-1D-myo-inositol 4,5-bisphosphate	a 1-phosphatidyl-1D-myo-inositol 5-phosphate + ATP -> a 1-phosphatidyl-1D-myo-inositol 4,5-bisphosphate + ADP + H+
D-myo-inositol-5-phosphate metabolism	a 1-phosphatidyl-1D-myo-inositol 5-phosphate	1-phosphatidyl-1D-myo-inositol 3,5-bisphosphate + H2O -> a 1-phosphatidyl-1D-myo-inositol 5-phosphate + phosphate
D-myo-inositol-5-phosphate metabolism	a 1,2-diacyl-sn-glycerol	a 1-phosphatidyl-1D-myo-inositol 4,5-bisphosphate + H2O -> a 1,2-diacyl-sn-glycerol + D-myo-inositol (1,4,5)-trisphosphate + H+
GDP-mannose biosynthesis	beta-D-fructofuranose 6-phosphate	D-glucopyranose 6-phosphate <--> beta-D-fructofuranose 6-phosphate
GDP-mannose biosynthesis	alpha-D-mannose 1-phosphate	alpha-D-mannose 1-phosphate + GTP + H+ -> GDP-alpha-D-mannose + diphosphate
GDP-mannose biosynthesis	D-glucopyranose 6-phosphate	D-glucopyranose 6-phosphate <--> beta-D-fructofuranose 6-phosphate
GDP-mannose biosynthesis	GTP	alpha-D-mannose 1-phosphate + GTP + H+ -> GDP-alpha-D-mannose + diphosphate
GDP-mannose biosynthesis	D-mannopyranose 6-phosphate	D-mannopyranose 6-phosphate <--> beta-D-fructofuranose 6-phosphate
GDP-mannose biosynthesis	GDP-alpha-D-mannose	alpha-D-mannose 1-phosphate + GTP + H+ -> GDP-alpha-D-mannose + diphosphate
leucodelphinidin biosynthesis	(2S)-eriodictyol	(2S)-eriodictyol + a reduced [NADPH-hemoprotein reductase] + oxygen -> (2S)-dihydrotricetin + an oxidized [NADPH-hemoprotein reductase] + H2O
leucodelphinidin biosynthesis	(+)-dihydromyricetin	(2S)-dihydrotricetin + 2-oxoglutarate + oxygen -> (+)-dihydromyricetin + succinate + CO2
leucodelphinidin biosynthesis	succinate	(2S)-dihydrotricetin + 2-oxoglutarate + oxygen -> (+)-dihydromyricetin + succinate + CO2
leucodelphinidin biosynthesis	(2R,3S,4S)-leucodelphinidin	(+)-dihydromyricetin + NADPH + 2 H+ -> (2R,3S,4S)-leucodelphinidin + NADP+
leucodelphinidin biosynthesis	2-oxoglutarate	(2S)-dihydrotricetin + 2-oxoglutarate + oxygen -> (+)-dihydromyricetin + succinate + CO2
leucodelphinidin biosynthesis	(+)-taxifolin	(+)-taxifolin + a reduced [NADPH-hemoprotein reductase] + oxygen -> (+)-dihydromyricetin + an oxidized [NADPH-hemoprotein reductase] + H2O
leucodelphinidin biosynthesis	(+)-dihydrokaempferol	(+)-dihydrokaempferol + a reduced [NADPH-hemoprotein reductase] + oxygen -> (+)-taxifolin + an oxidized [NADPH-hemoprotein reductase] + H2O + H+
leucodelphinidin biosynthesis	(2S)-dihydrotricetin	(2S)-eriodictyol + a reduced [NADPH-hemoprotein reductase] + oxygen -> (2S)-dihydrotricetin + an oxidized [NADPH-hemoprotein reductase] + H2O
phosphatidylcholine acyl editing	a long-chain fatty acyl-CoA	a long-chain fatty acid + ATP + coenzyme A -> a long-chain fatty acyl-CoA + AMP + diphosphate
phosphatidylcholine acyl editing	a fatty acid	a phosphatidylcholine + H2O -> a 2-lysophosphatidylcholine + a fatty acid + H+
phosphatidylcholine acyl editing	a 2-lysophosphatidylcholine	a phosphatidylcholine + H2O -> a 2-lysophosphatidylcholine + a fatty acid + H+
phosphatidylcholine acyl editing	a phosphatidylcholine	a phosphatidylcholine + H2O -> a 2-lysophosphatidylcholine + a fatty acid + H+
phosphatidylcholine acyl editing	a 1-lysophosphatidylcholine	a phosphatidylcholine + H2O -> a 1-lysophosphatidylcholine + a fatty acid + H+
phosphatidylcholine acyl editing	a long-chain fatty acid	a long-chain fatty acid + ATP + coenzyme A -> a long-chain fatty acyl-CoA + AMP + diphosphate
Coronatine DOWN-only
1,4-dihydroxy-2-naphthoate biosynthesis II (plants)	4-(2'-carboxyphenyl)-4-oxobutyryl-CoA	4-(2'-carboxyphenyl)-4-oxobutyryl-CoA + H+ -> 1,4-dihydroxy-2-naphthoyl-CoA + H2O
1,4-dihydroxy-2-naphthoate biosynthesis II (plants)	pyruvate	2-succinyl-5-enolpyruvoyl-6-hydroxy-3-cyclohexene-1-carboxylate -> (1R,6R)-6-hydroxy-2-succinylcyclohexa-2,4-diene-1-carboxylate + pyruvate
1,4-dihydroxy-2-naphthoate biosynthesis II (plants)	1,4-dihydroxy-2-naphthoate	1,4-dihydroxy-2-naphthoyl-CoA + H2O -> 1,4-dihydroxy-2-naphthoate + coenzyme A + H+
1,4-dihydroxy-2-naphthoate biosynthesis II (plants)	2-succinylbenzoate	(1R,6R)-6-hydroxy-2-succinylcyclohexa-2,4-diene-1-carboxylate -> 2-succinylbenzoate + H2O
1,4-dihydroxy-2-naphthoate biosynthesis II (plants)	2-succinyl-5-enolpyruvoyl-6-hydroxy-3-cyclohexene-1-carboxylate	isochorismate + 2-oxoglutarate + H+ -> 2-succinyl-5-enolpyruvoyl-6-hydroxy-3-cyclohexene-1-carboxylate + CO2
1,4-dihydroxy-2-naphthoate biosynthesis II (plants)	isochorismate	chorismate -> isochorismate
1,4-dihydroxy-2-naphthoate biosynthesis II (plants)	(1R,6R)-6-hydroxy-2-succinylcyclohexa-2,4-diene-1-carboxylate	2-succinyl-5-enolpyruvoyl-6-hydroxy-3-cyclohexene-1-carboxylate -> (1R,6R)-6-hydroxy-2-succinylcyclohexa-2,4-diene-1-carboxylate + pyruvate
1,4-dihydroxy-2-naphthoate biosynthesis II (plants)	2-oxoglutarate	isochorismate + 2-oxoglutarate + H+ -> 2-succinyl-5-enolpyruvoyl-6-hydroxy-3-cyclohexene-1-carboxylate + CO2
1,4-dihydroxy-2-naphthoate biosynthesis II (plants)	chorismate	chorismate -> isochorismate
1,4-dihydroxy-2-naphthoate biosynthesis II (plants)	1,4-dihydroxy-2-naphthoyl-CoA	1,4-dihydroxy-2-naphthoyl-CoA + H2O -> 1,4-dihydroxy-2-naphthoate + coenzyme A + H+
adenine and adenosine salvage II	adenine	5-phospho-alpha-D-ribose 1-diphosphate + adenine -> AMP + diphosphate
adenine and adenosine salvage II	D-ribofuranose	adenosine + H2O -> D-ribofuranose + adenine
adenine and adenosine salvage II	5-phospho-alpha-D-ribose 1-diphosphate	5-phospho-alpha-D-ribose 1-diphosphate + adenine -> AMP + diphosphate
adenine and adenosine salvage II	adenosine	adenosine + H2O -> D-ribofuranose + adenine
Calvin-Benson-Bassham cycle	D-sedoheptulose 7-phosphate	D-sedoheptulose 7-phosphate + D-glyceraldehyde 3-phosphate <--> D-ribose 5-phosphate + D-xylulose 5-phosphate
Calvin-Benson-Bassham cycle	beta-D-fructofuranose 6-phosphate	beta-D-fructose 1,6-bisphosphate + H2O -> beta-D-fructofuranose 6-phosphate + phosphate
Calvin-Benson-Bassham cycle	D-ribulose-1,5-bisphosphate	D-ribulose-1,5-bisphosphate + CO2 + H2O -> 2 3-phospho-D-glycerate + 2 H+
Calvin-Benson-Bassham cycle	D-xylulose 5-phosphate	D-ribulose 5-phosphate <--> D-xylulose 5-phosphate
Calvin-Benson-Bassham cycle	D-erythrose 4-phosphate	glycerone phosphate + D-erythrose 4-phosphate -> D-sedoheptulose 1,7-bisphosphate
Calvin-Benson-Bassham cycle	3-phospho-D-glycerate	D-ribulose-1,5-bisphosphate + CO2 + H2O -> 2 3-phospho-D-glycerate + 2 H+
Calvin-Benson-Bassham cycle	beta-D-fructose 1,6-bisphosphate	beta-D-fructose 1,6-bisphosphate + H2O -> beta-D-fructofuranose 6-phosphate + phosphate
Calvin-Benson-Bassham cycle	D-ribose 5-phosphate	D-sedoheptulose 7-phosphate + D-glyceraldehyde 3-phosphate <--> D-ribose 5-phosphate + D-xylulose 5-phosphate
Calvin-Benson-Bassham cycle	glycerone phosphate	glycerone phosphate + D-erythrose 4-phosphate -> D-sedoheptulose 1,7-bisphosphate
Calvin-Benson-Bassham cycle	D-sedoheptulose 1,7-bisphosphate	glycerone phosphate + D-erythrose 4-phosphate -> D-sedoheptulose 1,7-bisphosphate
Calvin-Benson-Bassham cycle	D-glyceraldehyde 3-phosphate	beta-D-fructose 1,6-bisphosphate <--> glycerone phosphate + D-glyceraldehyde 3-phosphate
Calvin-Benson-Bassham cycle	D-ribulose 5-phosphate	D-ribulose 5-phosphate <--> D-xylulose 5-phosphate
Calvin-Benson-Bassham cycle	3-phospho-D-glyceroyl-phosphate	3-phospho-D-glyceroyl-phosphate + NADPH + H+ -> D-glyceraldehyde 3-phosphate + NADP+ + phosphate
cellulose biosynthesis	UDP-alpha-D-glucose	UDP-alpha-D-glucose + cellulose(n) -> cellulose(n+1) + UDP
cellulose biosynthesis	cellulose	UDP-alpha-D-glucose + cellulose(n) -> cellulose(n+1) + UDP
choline biosynthesis III	CDP-choline	a 1,2-diacyl-sn-glycerol + CDP-choline <--> a phosphatidylcholine + CMP + H+
choline biosynthesis III	phosphocholine	phosphocholine + CTP + H+ -> CDP-choline + diphosphate
choline biosynthesis III	a 1,2-diacyl-sn-glycerol	a 1,2-diacyl-sn-glycerol + CDP-choline <--> a phosphatidylcholine + CMP + H+
choline biosynthesis III	a phosphatidylcholine	a phosphatidylcholine + H2O -> a phosphatidate + choline + H+
choline biosynthesis III	a phosphatidate	a phosphatidylcholine + H2O -> a phosphatidate + choline + H+
choline biosynthesis III	CMP	a 1,2-diacyl-sn-glycerol + CDP-choline <--> a phosphatidylcholine + CMP + H+
choline biosynthesis III	CTP	phosphocholine + CTP + H+ -> CDP-choline + diphosphate
choline biosynthesis III	choline	a phosphatidylcholine + H2O -> a phosphatidate + choline + H+
L-valine biosynthesis	pyruvate	2 pyruvate + H+ -> (S)-2-acetolactate + CO2
L-valine biosynthesis	L-glutamate	L-valine + 2-oxoglutarate <--> L-glutamate + 3-methyl-2-oxobutanoate
L-valine biosynthesis	(2R)-2,3-dihydroxy-3-methylbutanoate	(S)-2-acetolactate + NADPH + H+ -> (2R)-2,3-dihydroxy-3-methylbutanoate + NADP+
L-valine biosynthesis	3-methyl-2-oxobutanoate	(2R)-2,3-dihydroxy-3-methylbutanoate -> 3-methyl-2-oxobutanoate + H2O
L-valine biosynthesis	L-valine	L-valine + 2-oxoglutarate <--> L-glutamate + 3-methyl-2-oxobutanoate
L-valine biosynthesis	2-oxoglutarate	L-valine + 2-oxoglutarate <--> L-glutamate + 3-methyl-2-oxobutanoate
L-valine biosynthesis	(S)-2-acetolactate	2 pyruvate + H+ -> (S)-2-acetolactate + CO2
phosphate acquisition	phosphate	a phosphate monoester + H2O -> an alcohol + phosphate
phosphate acquisition	an alcohol	a phosphate monoester + H2O -> an alcohol + phosphate
phosphate acquisition	a phosphate monoester	a phosphate monoester + H2O -> an alcohol + phosphate
photosynthesis light reactions	a plastoquinone	hnu + 2 a plastoquinone[chloroplast thylakoid membrane] + 4 H+[chloroplast stroma] + 2 H2O[chloroplast thylakoid lumen] -> 2 a plastoquinol[chloroplast thylakoid membrane] + 4 H+[chloroplast thylakoid lumen] + oxygen[chloroplast thylakoid lumen]
photosynthesis light reactions	a reduced ferredoxin [iron-sulfur] cluster	2 a reduced ferredoxin [iron-sulfur] cluster[out] + NADP+[out] + H+[out] <--> 2 an oxidized ferredoxin [iron-sulfur] cluster[out] + NADPH[out]
photosynthesis light reactions	a plastoquinol	hnu + 2 a plastoquinone[chloroplast thylakoid membrane] + 4 H+[chloroplast stroma] + 2 H2O[chloroplast thylakoid lumen] -> 2 a plastoquinol[chloroplast thylakoid membrane] + 4 H+[chloroplast thylakoid lumen] + oxygen[chloroplast thylakoid lumen]
plant sterol biosynthesis II	4alpha-methyl-5alpha-cholesta-8,24-dien-3beta-ol	4alpha-methyl-5alpha-cholesta-8,14,24-trien-3beta-ol + NADPH + H+ -> 4alpha-methyl-5alpha-cholesta-8,24-dien-3beta-ol + NADP+
plant sterol biosynthesis II	5alpha-cholesta-7,24-dien-3beta-ol	5alpha-cholesta-7,24-dien-3-one + NADPH + H+ -> 5alpha-cholesta-7,24-dien-3beta-ol + NADP+
plant sterol biosynthesis II	5alpha-cholesta-7,24-dien-3-one	4alpha-carboxy-5alpha-cholesta-7,24-dien-3beta-ol + NAD+ -> 5alpha-cholesta-7,24-dien-3-one + CO2 + NADH
plant sterol biosynthesis II	4alpha-formyl-5alpha-cholesta-7,24-dien-3beta-ol	4alpha-formyl-5alpha-cholesta-7,24-dien-3beta-ol + 2 a ferrocytochrome b5 + oxygen + H+ -> 4alpha-carboxy-5alpha-cholesta-7,24-dien-3beta-ol + 2 a ferricytochrome b5 + H2O
plant sterol biosynthesis II	formate	4alpha,14alpha-dimethyl-5alpha-cholesta-8,24-dien-3beta-ol + 3 a reduced [NADPH-hemoprotein reductase] + 3 oxygen -> 4alpha-methyl-5alpha-cholesta-8,14,24-trien-3beta-ol + formate + 3 an oxidized [NADPH-hemoprotein reductase] + 4 H2O + H+
plant sterol biosynthesis II	4alpha-methyl-5alpha-cholesta-8,14,24-trien-3beta-ol	4alpha,14alpha-dimethyl-5alpha-cholesta-8,24-dien-3beta-ol + 3 a reduced [NADPH-hemoprotein reductase] + 3 oxygen -> 4alpha-methyl-5alpha-cholesta-8,14,24-trien-3beta-ol + formate + 3 an oxidized [NADPH-hemoprotein reductase] + 4 H2O + H+
plant sterol biosynthesis II	4alpha-hydroxymethyl-5alpha-cholesta-7,24-dien-3beta-ol	4alpha-methyl-5alpha-cholesta-7,24-dien-3beta-ol + 2 a ferrocytochrome b5 + oxygen + 2 H+ -> 4alpha-hydroxymethyl-5alpha-cholesta-7,24-dien-3beta-ol + 2 a ferricytochrome b5 + H2O
plant sterol biosynthesis II	4alpha,14alpha-dimethyl-5alpha-cholesta-8,24-dien-3beta-ol	4alpha,14alpha-dimethyl-5alpha-cholesta-8,24-dien-3beta-ol + 3 a reduced [NADPH-hemoprotein reductase] + 3 oxygen -> 4alpha-methyl-5alpha-cholesta-8,14,24-trien-3beta-ol + formate + 3 an oxidized [NADPH-hemoprotein reductase] + 4 H2O + H+
plant sterol biosynthesis II	4alpha-carboxy-5alpha-cholesta-7,24-dien-3beta-ol	4alpha-formyl-5alpha-cholesta-7,24-dien-3beta-ol + 2 a ferrocytochrome b5 + oxygen + H+ -> 4alpha-carboxy-5alpha-cholesta-7,24-dien-3beta-ol + 2 a ferricytochrome b5 + H2O
plant sterol biosynthesis II	7-dehydrodesmosterol	5alpha-cholesta-7,24-dien-3beta-ol + 2 a ferrocytochrome b5 + oxygen + 2 H+ -> 7-dehydrodesmosterol + 2 a ferricytochrome b5 + 2 H2O
plant sterol biosynthesis II	cholesterol	desmosterol + NADPH + H+ -> cholesterol + NADP+
plant sterol biosynthesis II	4alpha-methyl-5alpha-cholesta-7,24-dien-3beta-ol	4alpha-methyl-5alpha-cholesta-7,24-dien-3beta-ol + 2 a ferrocytochrome b5 + oxygen + 2 H+ -> 4alpha-hydroxymethyl-5alpha-cholesta-7,24-dien-3beta-ol + 2 a ferricytochrome b5 + H2O
plant sterol biosynthesis II	4alpha,14alpha-dimethyl-9beta,19-cyclo-5alpha-cholest-24-en-3beta-ol	4alpha,14alpha-dimethyl-9beta,19-cyclo-5alpha-cholest-24-en-3-one + NADPH + H+ -> 4alpha,14alpha-dimethyl-9beta,19-cyclo-5alpha-cholest-24-en-3beta-ol + NADP+
plant sterol biosynthesis II	4alpha-formyl,4beta,14alpha-dimethyl-9beta,19-cyclo-5alpha-cholest-24-en-3beta-ol	4alpha-hydroxymethyl,4beta,14alpha-dimethyl-9beta,19-cyclo-5alpha-cholest-24-en-3beta-ol + 2 a ferrocytochrome b5 + oxygen + 2 H+ -> 4alpha-formyl,4beta,14alpha-dimethyl-9beta,19-cyclo-5alpha-cholest-24-en-3beta-ol + 2 a ferricytochrome b5 + 2 H2O
plant sterol biosynthesis II	4alpha,14alpha-dimethyl-9beta,19-cyclo-5alpha-cholest-24-en-3-one	4alpha,14alpha-dimethyl-9beta,19-cyclo-5alpha-cholest-24-en-3-one + NADPH + H+ -> 4alpha,14alpha-dimethyl-9beta,19-cyclo-5alpha-cholest-24-en-3beta-ol + NADP+
plant sterol biosynthesis II	4alpha-hydroxymethyl,4beta,14alpha-dimethyl-9beta,19-cyclo-5alpha-cholest-24-en-3beta-ol	cycloartenol + 2 a ferrocytochrome b5 + oxygen + 2 H+ -> 4alpha-hydroxymethyl,4beta,14alpha-dimethyl-9beta,19-cyclo-5alpha-cholest-24-en-3beta-ol + 2 a ferricytochrome b5 + H2O
plant sterol biosynthesis II	desmosterol	desmosterol + NADPH + H+ -> cholesterol + NADP+
plant sterol biosynthesis II	(3S)-2,3-epoxy-2,3-dihydrosqualene	(3S)-2,3-epoxy-2,3-dihydrosqualene -> cycloartenol
plant sterol biosynthesis II	cycloartenol	cycloartenol + 2 a ferrocytochrome b5 + oxygen + 2 H+ -> 4alpha-hydroxymethyl,4beta,14alpha-dimethyl-9beta,19-cyclo-5alpha-cholest-24-en-3beta-ol + 2 a ferricytochrome b5 + H2O
plant sterol biosynthesis II	4alpha-carboxy,4beta,14alpha-dimethyl-9beta,19-cyclo-5alpha-cholest-24-en-3beta-ol	4alpha-formyl,4beta,14alpha-dimethyl-9beta,19-cyclo-5alpha-cholest-24-en-3beta-ol + 2 a ferrocytochrome b5 + oxygen + H+ -> 4alpha-carboxy,4beta,14alpha-dimethyl-9beta,19-cyclo-5alpha-cholest-24-en-3beta-ol + 2 a ferricytochrome b5 + H2O
sucrose degradation III (sucrose invertase)	beta-D-fructofuranose	beta-D-fructofuranose + ATP -> beta-D-fructofuranose 6-phosphate + ADP + H+
sucrose degradation III (sucrose invertase)	beta-D-fructofuranose 6-phosphate	D-glucopyranose 6-phosphate <--> beta-D-fructofuranose 6-phosphate
sucrose degradation III (sucrose invertase)	D-glucopyranose 6-phosphate	D-glucopyranose + ATP -> D-glucopyranose 6-phosphate + ADP + H+
sucrose degradation III (sucrose invertase)	D-glucopyranose	sucrose + H2O -> beta-D-fructofuranose + D-glucopyranose
sucrose degradation III (sucrose invertase)	sucrose	sucrose + H2O -> beta-D-fructofuranose + D-glucopyranose
thiazole biosynthesis III (eukaryotes)	nicotinamide	glycine + a [protein]-L-cysteine + NAD+ -> ADP-5-ethyl-4-methylthiazole-2-carboxylate + nicotinamide + a [protein]-2-aminoprop-2-enoate + 3 H2O + 2 H+
thiazole biosynthesis III (eukaryotes)	4-methyl-5-(2-phosphooxyethyl)thiazole	ADP-5-ethyl-4-methylthiazole-2-carboxylate + H2O -> AMP + 4-methyl-5-(2-phosphooxyethyl)thiazole + CO2 + H+
thiazole biosynthesis III (eukaryotes)	ADP-5-ethyl-4-methylthiazole-2-carboxylate	glycine + a [protein]-L-cysteine + NAD+ -> ADP-5-ethyl-4-methylthiazole-2-carboxylate + nicotinamide + a [protein]-2-aminoprop-2-enoate + 3 H2O + 2 H+
thiazole biosynthesis III (eukaryotes)	glycine	glycine + a [protein]-L-cysteine + NAD+ -> ADP-5-ethyl-4-methylthiazole-2-carboxylate + nicotinamide + a [protein]-2-aminoprop-2-enoate + 3 H2O + 2 H+
xylan biosynthesis	UDP-alpha-D-xylose	UDP-alpha-D-xylose + [(1->4)-beta-D-xylan](n) -> UDP + [(1->4)-beta-D-xylan](n+1)
xylan biosynthesis	an arabinoxylan	UDP-beta-L-arabinopyranose + a (1->4)-beta-D-xylan -> an arabinoxylan + UDP
xylan biosynthesis	UDP-beta-L-arabinopyranose	UDP-beta-L-arabinopyranose + a (1->4)-beta-D-xylan -> an arabinoxylan + UDP
xylan biosynthesis	a glucuronoxylan	UDP-alpha-D-glucuronate + a (1->4)-beta-D-xylan -> a glucuronoxylan + UDP
xylan biosynthesis	UDP-alpha-D-glucuronate	UDP-alpha-D-glucuronate + a (1->4)-beta-D-xylan -> a glucuronoxylan + UDP
xylan biosynthesis	a (1->4)-beta-D-xylan	UDP-alpha-D-xylose + [(1->4)-beta-D-xylan](n) -> UDP + [(1->4)-beta-D-xylan](n+1)

[truncated: 1 more sheets: Tables of Fig. 2]
