# Supplementary material for: Venus flytraps' metabolome analysis discloses the metabolic fate of prey animal foodstock
Source: Plant J. 2025 Aug 4;123(3):e70391. doi: 10.1111/tpj.70391 (PMC12321085; doi:10.1111/tpj.70391)
Supplement: Supplementary file 4 — Table S3. Dataset for substance feeding experiment. Table containing metabolite levels measured in traps and petioles following COR treatments and after feeding with urea, chitin, casein, DNA, and phospholipids, at different timepoints after feeding (1, 3, and 6 days). Values represent normalized metabolite levels (by internal standard and weight), in arbitrary units. [file TPJ-123-0-s004.xlsx]

## Sheet: Sheet1
Table S3- Dataset for substance feeding experiment
								AVG	SD	SE						AVG	SD	SE							AVG	SD	SE							AVG	SD	SE							AVG	SD	SE
Condition	Class	TRAP_control	TRAP_control	TRAP_control	TRAP_control	TRAP_control	TRAP_control	TRAP_control	TRAP_control	TRAP_control	TRAP_COR_1d	TRAP_COR_1d	TRAP_COR_1d	TRAP_COR_1d	TRAP_COR_1d	TRAP_COR_1d	TRAP_COR_1d	TRAP_COR_1d	TRAP_COR_3d	TRAP_COR_3d	TRAP_COR_3d	TRAP_COR_3d	TRAP_COR_3d	TRAP_COR_3d	TRAP_COR_3d	TRAP_COR_3d	TRAP_COR_3d	TRAP_COR_6d	TRAP_COR_6d	TRAP_COR_6d	TRAP_COR_6d	TRAP_COR_6d	TRAP_COR_6d	TRAP_COR_6d	TRAP_COR_6d	TRAP_COR_6d	TRAP_urea_1d	TRAP_urea_1d	TRAP_urea_1d	TRAP_urea_1d	TRAP_urea_1d	TRAP_urea_1d	TRAP_urea_1d	TRAP_urea_1d	TRAP_urea_1d	TRAP_urea_3d	TRAP_urea_3d	TRAP_urea_3d	TRAP_urea_3d
Alanine	Amino acids	1534.9	3776.19	641.917	1280.04	626.408	702.812	1427.05	1211.09	494.426	4393.87	2066.32	5069.22	3195.32	2530.17	3450.98	1258.8	562.951	1618.87	2283.58	1365.85	1352.23	1268.62	834.257	1453.9	479.993	195.956	1816.58	2292.48	1476.64	2304.71	1695.86	1437.56	1837.3	383.656	156.627	4545.37	3611.14	6778.7	3825.84	4457.27	3555.43	4462.29	1210.34	494.119	1416.65	2406.83	1540.34	1814.65
Asparagine	Amino acids	386.297	142.25	92.881	360.623	280.251	367.02	271.554	125.644	51.2939	308.263	412.981	25.152	448.961	51.395	249.35	199.713	89.3144	172.996	409.481	350.126	263.601	158.426	259.104	268.956	97.8642	39.9529	147.039	354.001	69.2925	10.5022	199.333	244.934	170.85	123.642	50.4765	4079.69	1413.56	3277.4	2379.92	2025.98	2437.74	2602.38	944.48	385.583	1349.39	2400.42	1749.62	2020.48
Aspartate	Amino acids	5318.32	8029.99	1688.77	3875.17	1043.62	1950.46	3651.05	2666.32	1088.52	611.051	574.156	388.314	922.123	747.854	648.7	199.604	89.2656	682.746	574.771	459.422	387.294	627.122	1193.05	654.068	285.445	116.532	782.702	615.772	448.612	185.91	375.22	574.828	497.174	207.72	84.8013	4230.36	4879.3	7375.65	5978.14	3981.26	4118.98	5093.95	1339.29	546.763	632.924	1173.19	805.477	1590.99
GABA	Amino acids	2469.64	2161.28	1956.66	2716.59	1842.38	2176.85	2220.57	324.4	132.436	2512.37	1676.41	3169.91	2470.71	2425.67	2451.02	529.534	236.815	2234.21	2417.91	2090.99	1714.22	1990.86	1776.4	2037.43	268.749	109.716	2034.4	2374.84	1953.86	2391.58	2124.36	1829.36	2118.07	227.198	92.7532	3202.65	2715.64	4524.81	3434.71	3898.47	3213.98	3498.38	632.25	258.115	2130.69	2864.79	2403.19	2813.98
Glutamate	Amino acids	12556.8	20687	7023.17	8854.32	4490.79	5414.39	9837.74	6035.64	2464.04	4690.49	2726.4	3357.73	3977.04	3484.69	3647.27	734.05	328.277	5135.77	4427.03	3222.36	3035.69	4667.58	6002.16	4415.1	1133.79	462.868	6196.78	4376.43	3313.47	3932.04	3326.08	4040.43	4197.54	1064.44	434.556	13935.8	10349	16206.6	13522.9	10231.7	9162.6	12234.8	2732.58	1115.57	3505.27	5168.51	3931.16	6399.78
Glycine	Amino acids	373.195	477.599	770.713	442.643	524.186	102.286	448.437	217.24	88.6877	581.304	493.817	421.334	838.514	497.077	566.409	162.316	72.5901	654.038	413.318	484.256	443.408	596.153	378.866	495.006	108.131	44.1441	502.347	438.296	442.481	388.067	393.357	348.261	418.801	53.8304	21.9762	1094.73	521.741	498.217	430.674	494.526	508.758	591.441	248.566	101.477	470.694	699.795	472.252	513.436
Histidine	Amino acids	574.978	679.335	396.212	519.466	436.793	372.445	496.538	117.582	48.0025	357.963	506.575	409.754	555.302	346.543	435.228	92.1848	41.2263	343.447	432.508	466.837	492.584	383.33	337.711	409.403	64.6858	26.4079	480.361	541.418	497.804	532.293	572.902	470.116	515.816	39.6376	16.182	283.103	323.246	452.572	312.968	630.363	623.683	437.656	157.79	64.4174	422.708	347.601	321.228	506.221
Phenylalanine	Amino acids	43.3972	35.0868	90.892	16.7026	100.956	69.7629	59.4663	33.1552	13.5355	78.2978	104.026	6.53703	68.8677	21.1752	55.7808	40.7076	18.205	112.223	111.737	52.6065	103.616	79.6106	12.1064	78.65	39.8809	16.2813	111.346	84.2217	96.12	57.4069	9.32754	16.6897	62.5186	42.2845	17.2626	91.6177	32.9118	9.82672	69.9551	37.6895	88.5615	55.0937	33.2235	13.5634	8.24086	37.1504	88.13	51.544
Proline	Amino acids	53.7935	49.0122	111.705	13.9668	46.7194	110.733	64.3217	38.9613	15.9059	63.9556	87.6783	42.5327	115.07	107.185	83.2843	30.1461	13.4818	18.6501	14.2006	121.934	91.0445	82.7606	45.9465	62.4226	43.0982	17.5947	118.583	54.3717	72.5837	77.0067	58.2114	81.9973	77.1257	22.9722	9.37837	89.146	55.2102	82.7582	32.4536	85.1691	50.7671	65.9174	23.0556	9.41242	36.4336	17.3855	70.3203	123.066
Pyroglutamate	Amino acids	8782.37	750.143	3824.71	5781.22	2915.71	3297.62	4225.3	2756.83	1125.47	2663.59	1779.24	2148.94	3540.66	2716.76	2569.84	666.16	297.916	3638.4	3444.75	2541.72	2371.08	3235.15	4284.19	3252.55	711.714	290.556	4458.59	3022.97	2432.11	2513.41	2419.09	2849.4	2949.26	778.711	317.908	11806.3	12768.1	20673.2	18058.4	13562.4	13140.6	15001.5	3528.27	1440.41	3631.88	5281.91	3813.33	5830.69
Serine	Amino acids	652.799	2529.23	460.573	473.009	339.948	398.053	808.936	849.326	346.736	884.971	720.909	1149.09	1088.13	434.382	855.497	290.102	129.738	589.133	366.82	372.505	356.487	464.534	649.843	466.554	126.12	51.4883	985.933	411.822	371.97	1226.25	1108.66	1380.18	914.135	425.174	173.577	3140.09	966.786	1479.9	1504.69	1907.3	1721.95	1786.79	734.347	299.796	846.564	1071.56	868.371	1291.3
Threonine	Amino acids	377.697	681.989	188.935	213.939	172.446	214.363	308.228	197.43	80.6003	613.001	261.436	289.825	464.219	330.825	391.861	146.019	65.3016	169.311	290.413	228.193	376.981	179.788	200.533	240.87	79.524	32.4655	203.173	221.097	99.2056	314.283	297.342	252.133	231.206	77.4931	31.6364	349.204	127.105	241.068	203.543	276.533	205.037	233.748	75.2644	30.7266	165.343	329.438	174.253	185.6
Valine	Amino acids	940.929	1401.87	332.265	717.731	395.19	352.661	690.107	424.069	173.126	826.518	485.524	523.099	1018.51	713.111	713.353	220.245	98.4963	373.895	332.912	394.151	357.14	297.342	449.47	367.485	52.3375	21.3667	374.6	325.143	330.685	377.14	401.066	403.412	368.675	33.7664	13.7851	465.605	341.176	461.473	362.561	353.706	320.371	384.149	63.1209	25.769	324.072	380.683	369.417	336.83
Citrate	Organic acids	223542	200488	70914.9	289901	82550.7	75590.5	157165	93340.8	38106.2	16826.2	13223.2	7871.57	54833	158237	50198.1	63178.6	28254.3	194916	271902	225776	207785	261598	180953	223822	36532.1	14914.2	209408	118124	146612	8587.3	46921.7	24284.2	92322.8	78770.7	32158	62483.1	34465.1	67804.3	108928	88725.2	60646	70508.6	25597	10449.9	40255.3	137293	39710.4	158195
Dehydroascorbate	Organic acids	7059.12	9069.74	6363.53	7812.24	5459.37	6032.99	6966.17	1315.59	537.088	5722.56	7700.76	6103.4	5017.76	4963.3	5901.56	1114.83	498.565	3569.75	4583.96	6286.64	6080.08	4663.04	3970.56	4859	1104.06	450.73	5938.53	7196.1	6762.91	7593.25	7867.15	6700.06	7009.67	694.937	283.707	3305.42	3741.84	5828.8	3666.61	7841.61	7178.37	5260.44	1966.34	802.755	5643.76	4598.84	4385.99	6047.75
Glycerate	Organic acids	266.605	274.318	240.433	77.3422	244.003	38.5067	190.201	103.999	42.4576	22.1035	219.207	161.331	20.3815	89.9175	102.588	87.2453	39.0173	198.012	179.238	77.4929	139.241	254.987	144.55	165.587	60.2118	24.5814	85.682	71.3963	272.536	170.34	148.397	56.3482	134.117	81.245	33.1682	141.164	189.636	277.132	91.7113	37.1274	218.102	159.145	87.276	35.6303	193.445	80.8162	76.7958	96.4276
Lactate	Organic acids	321.053	367.79	390.31	316.983	400.686	454.022	375.141	51.8974	21.187	303.485	72.7084	352.312	138.91	454.567	264.396	156.455	69.9689	462.095	121.332	212.075	9.96848	418.125	376.17	266.628	180.621	73.7381	147.139	18.4203	166.241	161.861	448.982	237.05	196.616	142.587	58.211	124.47	204.622	142.138	374.377	123.808	314.887	214.05	107.053	43.704	540.288	366.043	131.944	492.461
Malate	Organic acids	20958.9	17081.3	12150.5	32767.2	18846.9	8602.17	18401.2	8366.08	3415.44	1184.68	2004.34	890.682	6270.43	8961.67	3862.36	3579.63	1600.86	26567.7	30422.5	28095.4	25237.9	25398.5	22867.7	26431.6	2604.14	1063.14	26723.6	25705.8	27645.3	1159.36	2081.39	2489.81	14300.9	13594	5549.74	10676.6	6489.04	12384	10902.3	15344.4	4844	10106.7	3856.44	1574.39	8148.09	15073.6	6970.14	24464.9
Ribonate_similar	Organic acids	493.49	531.613	478.719	533.364	553.644	624.435	535.878	51.4709	21.0129	481.731	230.361	87.1451	481.335	487.116	353.538	184.896	82.6881	632.672	518.839	637.648	534.757	527.46	318.045	528.237	115.922	47.325	293.987	283.477	357.006	230.625	126.639	180.685	245.403	83.399	34.0475	491.062	387.125	541.571	570.145	437.524	407.943	472.562	73.9322	30.1827	149.368	461.049	117.706	399.597
Succinate	Organic acids	3843.23	1667.09	1283.45	1345.75	1358.01	1092.56	1765.01	1034.8	422.457	4793.8	3149.68	3668.76	10157.4	19114.3	8176.79	6719.21	3004.92	10081.1	14846.5	12536.8	11620.3	10206.4	2959.59	10375.1	4032.89	1646.42	3238.07	2464.59	3167.97	2961.25	2454.8	3088.63	2895.88	350.176	142.959	6473.2	3137.48	5014.21	4433.43	2186.54	1563.41	3801.38	1847.49	754.234	5211.6	3916.65	3345.67	4048.84
Threonate	Organic acids	225.293	372.568	123.785	207.038	244.299	179.788	225.462	83.3773	34.0387	48.2135	149.392	127.24	318.718	279.363	184.585	111.914	50.0493	324.513	191.248	297.342	324.072	172.873	179.788	248.306	74.2871	30.3276	152.38	58.5258	11.9047	76.8248	103.724	75.6398	79.8332	46.7519	19.0864	388.004	247.52	241.068	394.365	321.551	192.222	297.455	83.5683	34.1166	132.274	153.738	153.343	329.956
1,6-anhydroglucose	Carbohydrates	1265.82	1538.72	662.525	981.056	653.746	615.738	952.935	381.94	155.926	741.194	679.133	660.398	619.192	465.73	633.129	103.386	46.2357	644.053	502.44	659.333	597.445	413.657	505.573	553.75	95.699	39.069	705.578	681.467	660.145	804.336	788.982	669.808	718.386	62.69	25.5931	578.644	433.163	623.055	407.163	743.967	634.969	570.16	128.542	52.4769	722.036	517.128	603.556	574.035
1,6-anhydroglucose_similar	Carbohydrates	1586.76	1908.77	777.185	1221.32	823.488	715.153	1172.11	490.578	200.278	874.672	821.404	787.382	778.787	606.714	773.792	100.708	45.038	839.185	659.075	775.688	682.591	494.617	596.025	674.53	123.434	50.3918	845.313	856.282	868.367	1040.88	988.446	852.669	908.659	84.0986	34.3331	696.335	532.105	722.492	460.733	887.224	757.993	676.147	155.537	63.4978	786.472	641.556	729.851	708.888
1,6-anhydro_deoxyglucose_similar	Carbohydrates	4068.52	4191.2	2948.74	4299.09	3602.35	3730.7	3806.77	498.494	203.509	4648.62	5017.57	4813.18	3977.64	3994.11	4490.22	478.631	214.05	3916.07	3737.85	4081.78	3780.52	3554.74	4589.73	3943.45	362.624	148.041	5541.93	5655.12	5652.68	7369.39	7574.96	6946.31	6456.73	943.292	385.097	5062.51	4283.61	4862.87	3977.45	4987.52	5466.67	4773.44	546.165	222.971	5846.63	4761.16	4696.55	4941.67
1-O-methyl-alpha-D-Glucopyranoside	Carbohydrates	350.507	116.499	275.632	268.524	91.0492	80.0051	197.036	115.115	46.9953	293.705	165.409	271.483	38.7863	23.8297	158.643	126.056	56.3741	188.411	143.053	295.426	234.621	98.6416	171.744	188.649	69.2544	28.273	2.74963	310.348	219.11	329.393	261.313	182.462	217.563	118.666	48.4453	273.872	114.819	106.871	29.1508	254.442	339.196	186.392	119.836	48.9229	150.891	298.041	46.0649	278.954
Allose	Carbohydrates	118.259	206.61	218.343	540.182	398.291	511.434	332.187	175.645	71.7069	698.883	296.981	17.4494	110.087	407.32	306.144	267.557	119.655	601.928	553.618	511.074	347.167	294.951	588.494	482.872	130.277	53.1855	389.86	226.533	28.7724	384.899	716.168	229.76	329.332	231.176	94.3772	241.212	359.821	418.022	419.726	539.157	375.758	392.283	97.0945	39.6387	61.3785	371.741	696.186	44.8047
Cellobiose	Carbohydrates	1008.45	1052.76	1065.4	859.592	1231.42	1182.96	1066.76	132.01	53.8929	1181.2	1256.5	1059.28	1062.68	818.012	1075.54	166.329	74.3847	1033.48	684.558	926.295	924.225	577.35	1174.23	886.69	220.796	90.1395	1216.26	1034.46	1058.68	990.473	1201.61	1237.71	1123.2	107.308	43.8084	1014.3	691.333	803.502	698.91	1371.38	1311.03	981.743	302.46	123.479	1244.14	1021.39	1179.53	1204.26
Fructose	Carbohydrates	25875.6	146247	233558	43599.8	260748	280372	165067	111017	45322.6	1998	19806.2	17397.5	1549.8	1930.09	8536.33	9229.51	4127.56	2020.78	15796.5	16732.9	16642.6	22437	172369	40999.8	64713.4	26419.1	167789	175379	165069	17307.3	37446	26629.1	98269.9	78265.9	31951.9	35051.5	58348.5	78240.5	118573	95011	167723	92157.9	46933.7	19160.6	136656	119698	93718.9	51337
Fucose	Carbohydrates	1764.19	1911.33	1806.23	1790.43	1971.94	1925.58	1861.62	85.2756	34.8136	924.633	1904.57	1468.73	825.185	818.012	1188.23	482.226	215.658	987.298	1356.2	1231.75	1186.09	998.749	1702.39	1243.75	265.426	108.36	1700.89	2033.62	2015.18	1001.75	1660.72	1583.99	1666.02	375.835	153.434	1790.67	1819.07	2285.67	2175.81	1809.27	1964.59	1974.18	211.048	86.1598	2568.25	2192.01	2274.09	1927.04
Galactose	Carbohydrates	634.081	3802.21	7766.89	969.377	8150.43	7720.99	4840.66	3509.25	1432.65	56.8685	1351.84	752.854	95.8828	86.2312	468.735	573.489	256.472	341.997	945.466	1581.9	1629.5	951.19	6298.96	1958.17	2179.16	889.637	8046.93	7320.63	9608.89	779.518	1886.3	1218.91	4810.19	3936.98	1607.26	1767.21	1963.82	2486.54	3259.44	5388.59	7054.12	3653.29	2121.55	866.12	6137.3	4468.91	3021.09	1953.48
Glucoheptose	Carbohydrates	93.6565	2.26072	108.81	226.223	112.825	122.102	110.98	71.4601	29.1735	81.7874	38.963	142.623	129.67	208.082	120.225	64.0131	28.6275	148.846	52.4869	162.103	54.3861	12.718	110.898	90.2397	59.5755	24.3216	201.691	147.72	167.078	69.58	96.5614	80.1786	127.135	52.9718	21.6256	196.393	160.781	84.3099	104.409	227.004	45.8839	136.463	69.7605	28.4796	115.792	16.877	154.25	226.233
Glucose	Carbohydrates	4037.29	12911.9	24501	4714.91	24670	25104.7	15990	10102.8	4124.43	2978.41	4290.1	3481.62	4367.06	4454.28	3914.3	652.094	291.625	3497.36	2876.44	3170.01	3147.87	2834.77	9992.27	4253.12	2821.73	1151.97	10571.2	9564.07	8708.6	4723.36	6429.75	5781.92	7629.81	2317.72	946.203	4758.73	4312.19	7282.59	9077.29	7386.29	8695.84	6918.82	1981.32	808.87	9148.83	9860.17	7777.82	6391.51
Idose	Carbohydrates	5189.72	16085.5	30629.8	5889.45	30889.6	31555.7	20040	12640.2	5160.35	3761.77	5364.73	4496.3	5531.36	5715.24	4973.88	823.174	368.135	4354.73	3664.36	3947.81	3892.06	3646.75	12169.8	5279.26	3385.41	1382.09	12932.6	11760.4	10628.3	6052.2	8063.66	7262.88	9450	2724.15	1112.13	5966.77	5379.6	9233.41	11176.6	8978.93	10736.5	8578.64	2410.42	984.048	11233.3	11946.6	9536.67	8067.77
Lyxose_Xylose	Carbohydrates	19015.4	58241.1	43485.5	30461.8	40503.7	37715.5	38237.2	13138.1	5363.6	390.428	195.347	78.9968	282.332	573.206	304.062	188.973	84.5112	1552.72	9555.4	9009.65	8810.94	6573.16	124.504	5937.73	4103.79	1675.36	27459.2	44065	31673.7	1440.59	9620.82	6773.27	20172.1	16721.1	6826.38	49161.3	96491.8	87977.8	86713	52558	56454.5	71559.4	21031.9	8586.24	36986	45048	33876.4	23976.1
Psicose	Carbohydrates	33001.8	192073	379737	55395.8	397900	418581	246115	176267	71960.5	2524.31	25366	22179.4	2013.16	2535.21	10923.6	11785.4	5270.6	2737.18	20440.5	21260.8	21137.1	29206.9	221151	52655.6	83005.2	33886.7	219161	233007	214901	22227	48389.8	33423.5	128518	103303	42173.2	45806.2	75090.8	101827	154174	122813	220603	120052	61884.8	25264.4	176768	151940	121269	67522.7
Raffinose	Carbohydrates	758.631	608.74	399.53	784.155	228.399	639.441	569.816	216.11	88.2266	689.701	687.725	63.3117	625.624	184.669	450.206	301.969	135.045	383.746	587.879	259.636	505.313	385.829	658.734	463.523	147.844	60.3569	113.123	184.196	673.173	703.063	292.792	95.8404	343.698	275.8	112.595	95.4707	600.161	169.51	567.499	576.694	305.796	385.855	224.891	91.8112	575.272	368.707	684.53	808.273
Rhamnose	Carbohydrates	269.382	129.738	106.648	18.4118	208.812	522.984	209.329	176.246	71.9522	59.3433	93.4013	50.2912	303.863	399.354	181.251	159.947	71.5305	96.4381	90.5563	411.1	133.137	75.04	400.584	201.143	159.736	65.2119	263.767	124.607	49.8634	45.6136	431.287	236.735	191.979	148.717	60.7134	91.6731	246.82	317.318	407.664	477.401	261.346	300.37	134.97	55.1012	506.809	481.681	505.72	188.591
Sorbose	Carbohydrates	20572.5	120219	218614	34324.1	241666	257022	148736	105427	43040.2	1579.07	16124.6	14314.8	1272.31	1603.18	6978.79	7551.17	3376.98	595.734	12648.8	13662.2	13530	18297.1	570.352	9884.04	7470.06	3049.64	139789	155719	135937	14083.2	32138.5	21368.6	83172.4	67007.4	27355.6	30047	49020.9	63862.6	96040.3	77269.1	145681	76986.8	40594.7	16572.7	111272	97037.4	76582.1	41564.1
Sucrose	Carbohydrates	17557.7	14278.7	16259.2	16920.9	17702.3	18363.9	16847.1	1448.08	591.176	13132	12150.5	12939.8	7791.4	6654.56	10533.7	3070.94	1373.37	9165.27	11535.5	10546.8	10276.5	9599.27	16187.1	11218.4	2567.63	1048.23	15017.2	14122.6	13888.6	15117.7	15041.7	13044.9	14372.1	834.012	340.484	14764.4	14363.5	15198.5	12645.6	9351.32	9072.52	12566	2740.02	1118.61	14871.4	16917.3	14776.6	15335.9
Tagatose	Carbohydrates	26662	160467	359678	44608.3	371344	388342	225184	168688	68866.7	1986.74	19989	17991.3	1548.44	1976.57	8698.42	9423.22	4214.19	60.1342	16135.8	16999	16921.7	23760.8	434.125	12385.3	9798.71	4000.31	182442	205181	177645	17741.3	40770.1	26589.4	108395	88464.2	36115.3	38384.6	64377.1	82724.3	127329	98664.2	186241	99620	52056	21251.8	143528	124640	98943.9	55030.4
Trehalose	Carbohydrates	2.44581	55.6583	14.2071	0.276388	66.881	38.7744	29.7072	28.2389	11.5285	79.2694	92.2136	80.3865	9.49172	6.2085	53.5139	42.0086	18.7868	52.8854	24.3596	20.2279	0.661552	0.262339	86.276	30.7788	33.3451	13.6131	77.1224	45.7414	92.4125	92.1057	21.929	57.3167	64.438	27.9866	11.4255	47.5647	76.6631	6.74899	8.16971	83.9171	14.0639	39.5212	34.9863	14.2831	74.8785	29.9719	98.1342	29.0256
Erythritol	Alcohols and polyols	33.0629	81.9558	37.1719	76.2919	59.5564	28.6047	52.7739	23.0945	9.42828	63.3021	102.909	86.6904	103.439	104.162	92.1004	17.6739	7.90401	47.5773	67.7883	72.6573	104.171	20.1159	113.207	70.9195	34.735	14.1805	17.2439	28.6708	11.1294	9.13539	76.6718	49.416	32.0445	26.4048	10.7797	118.793	4.65305	118.613	64.6669	111.959	101.543	86.7048	44.9976	18.3702	35.4303	82.7169	29.2992	79.0299
Galactinol	Alcohols and polyols	1847.26	2458.61	657.373	1879.19	1000.83	680.422	1420.61	745.172	304.215	537.923	1838.16	1084.37	574.358	385.122	883.987	594.788	265.997	838.766	7027.7	7350.76	7366.29	3804.76	1647.19	4672.58	2985.95	1219.01	1123.51	2598.4	1215.03	5513.03	7047.56	7170.01	4111.26	2812.34	1148.13	509.385	465.57	447.147	436.017	2964.97	1946	1128.18	1077.73	439.981	4686.38	810.425	1201.6	2102.22
Glycerol	Alcohols and polyols	954.892	980.443	238.897	895.387	570.977	606.406	707.834	289.637	118.244	1048.25	599.704	895.612	968.873	1070.69	916.626	190.179	85.0507	769.806	866.299	868.631	40.8381	212.631	702.885	576.848	358.329	146.287	965.253	298.543	774.091	743.522	239.807	796.218	636.239	295.145	120.493	381.53	1032.71	829.577	59.2415	858.782	984.252	691.015	386.006	157.586	1048.22	909.275	813.381	1015.38
myo-Inositol	Alcohols and polyols	136840	113826	167473	135618	188419	183040	154203	29851.7	12186.9	148181	149057	161416	53022.7	55954.7	113526	54157	24219.7	16218.6	208292	157752	146513	164332	160675	142297	65316.2	26665.2	138664	175455	165811	95765.7	33184.9	88867.8	116291	53913	22009.9	125951	190786	198264	187060	175752	170624	174739	25926.7	10584.5	189125	214934	189809	157311
Sorbitol	Alcohols and polyols	29101.7	91985.1	170315	34234.4	176866	186563	114844	72717.9	29687	25455.7	41625.6	34581.5	35604.7	32874.5	34028.4	5816.58	2601.25	24348.4	19443.5	22951.5	22484.1	19702.2	82981.5	31985.2	25055.9	10229	77540.8	77248.1	67615.5	44382	55770.2	51036.9	62265.6	13960.8	5699.48	39960.8	38872.9	60486.1	70946.9	59524	68761.9	56425.4	13916.4	5681.33	78134.7	78661.2	67705.4	51863
Glucose-6-P	Sugar-P	126.175	154.231	147.61	247.392	50.72	8.48805	122.436	84.1428	34.3512	97.1977	83.7934	118.714	312.845	180.721	158.654	93.8589	41.975	212.633	14.8507	257.935	243.087	236.705	187.345	192.093	90.3162	36.8714	114.714	350.722	346.577	123.243	185.535	244.105	227.483	104.871	42.8135	99.9495	15.069	235.866	77.9148	292.698	88.4612	134.993	105.905	43.2355	129.973	280.497	246.655	216.442
Putrescine	N-containing compounds	3054.71	2677.44	2345.4	3243.59	2141.21	2641.5	2683.97	415.136	169.479	2954.8	1954.55	3810.14	3000.1	2859.8	2915.88	658.714	294.586	2589.05	2854.55	2565.44	2056.86	2351.08	2074.48	2415.24	314.461	128.378	2431.73	2867.76	2281.73	2947.28	2475.54	2180.95	2530.83	311.224	127.057	3989.98	3338.17	5647.87	4242.6	4662.48	3972.59	4308.95	784.778	320.384	2619.03	3499.36	2878.67	3375.18
Galactonic acid-1,4-lactone	Others	339.268	522.2	589.369	371.4	546.769	589.616	493.104	110.259	45.0131	13337.8	13536.6	8451.78	8324.56	14542.1	11638.6	3002.44	1342.73	10603.2	315.155	409.755	426.904	147.678	643.57	2091.04	4173.19	1703.7	886.923	1122.71	1006.57	261.72	310.605	285.93	645.742	401.276	163.82	380.922	301.378	547.017	520.442	581.667	588.006	486.572	117.976	48.1634	774.589	749.964	529.629	760.238
Phosphate	Others	20562	15572.2	11116.6	13295.6	10893.8	16463.2	14650.6	3674.73	1500.2	2749.11	13610.5	15710.9	6353.08	5088.69	8702.45	5639.77	2522.18	7561.38	29252.6	26573.2	23353.2	22763.3	19560.5	21510.7	7601.54	3103.31	22911	17718.1	16467.8	4958.01	20420.6	19897.4	17062.2	6337.51	2587.28	12930.1	16219.3	13181.8	23421	8437.43	15947.6	15022.9	4979	2032.67	17148.3	15547.3	17473.3	6226.24
[truncated: 288 more columns]
